# Supplementary material for: 2-Fluoro-N′-[(2-meth­oxy­naphthalen-1-yl)methyl­idene]benzohydrazide
Source: Acta Crystallogr Sect E Struct Rep Online. 2012 Mar 24;68(Pt 4):o1164. doi: 10.1107/S1600536812011580 (PMC3344106; doi:10.1107/S1600536812011580)
Supplement: Supplementary file 1 [file e-68-o1164-sup1.cif]

##############################################################################
#                                                                            #
# This CIF contains the data in a paper accepted for publication in          #
# Acta Crystallographica Section E. It conforms to the requirements of       #
# Notes for Authors for Acta Crystallographica Section E, and has been       #
# peer reviewed under the auspices of the IUCr Commission on Journals.       #
#                                                                            #
# Full details of the Crystallographic Information File format               #
# are given in the paper "The Crystallographic Information File (CIF):       #
# a New Standard Archive File for Crystallography" by S. R. Hall, F. H.      #
# Allen and I. D. Brown [Acta Cryst. (1991), A47, 655-685].                  #
#                                                                            #
# The current version of the core CIF dictionary is obtainable from          #
# ftp://ftp.iucr.org/pub/cif_core.dic.                                       #
#                                                                            #
# Software is freely available for graphical display of the structure(s)     #
# in this CIF. For information consult the CIF software page                 #
# http://www.iucr.org/resources/cif/software.                                #
#                                                                            #
# This file may be used for bona fide research purposes within the           #
# scientific community so long as proper attribution is given to the journal # 
# article from which it was obtained.                                        #
#                                                                            #
##############################################################################
data_global
_audit_creation_method     'form.cif (version 2.0)'
_journal_data_validation_number     ?
_journal_date_recd_electronic     2012-03-05
_journal_date_accepted     2012-03-17
_journal_name_full     'Acta Crystallographica, Section E'
_journal_year     2012
_journal_volume     68
_journal_issue      4
_journal_page_first     o1164
_journal_page_last     o1164
_journal_paper_category     QO
_journal_paper_doi     10.1107/S1600536812011580
_journal_coeditor_code     HB6672
_publ_contact_author_name     'He-Bing Li'
_publ_contact_author_address
;
Department of Chemistry and Life Sciences
Xiangnan University
Chenzhou 423000
People's Republic of China
;
_publ_contact_author_email     lihebing07@163.com
_publ_contact_author_fax     ?
_publ_contact_author_phone     ?
_publ_section_title
;
2-Fluoro-<i>N</i>'-[(2-methoxynaphthalen-1-yl)methylidene]benzohydrazide
;
loop_
    _publ_author_name
    _publ_author_address
    'He-Bing Li'
;
Department of Chemistry and Life Sciences
Xiangnan University
Chenzhou 423000
People's Republic of China
;
data_I
_audit_creation_method     SHELXL-97
_chemical_name_systematic
;
2-Fluoro-<i>N</i>'-[(2-methoxynaphthalen-1-yl)methylidene]benzohydrazide
;
_chemical_name_common     ?
_chemical_formula_moiety     'C19 H15 F N2 O2'
_chemical_formula_sum     'C19 H15 F N2 O2'
_chemical_formula_iupac     'C19 H15 F N2 O2'
_chemical_formula_weight     322.33
_chemical_melting_point     ?
_symmetry_cell_setting     monoclinic
_symmetry_space_group_name_H-M     'P 21/c'
_symmetry_space_group_name_Hall     '-P 2ybc'
loop_
    _symmetry_equiv_pos_as_xyz
    'x, y, z'
    '-x, y+1/2, -z+1/2'
    '-x, -y, -z'
    'x, -y-1/2, z-1/2'
_cell_length_a     9.462(2)
_cell_length_b     17.030(3)
_cell_length_c     20.470(2)
_cell_angle_alpha     90.00
_cell_angle_beta     96.575(2)
_cell_angle_gamma     90.00
_cell_volume     3276.9(10)
_cell_formula_units_Z     8
_cell_measurement_reflns_used     2255
_cell_measurement_theta_min     2.4
_cell_measurement_theta_max     24.5
_cell_measurement_temperature     298(2)
_exptl_crystal_description     'cut from needle'
_exptl_crystal_colour     colorless
_exptl_crystal_size_max     0.18
_exptl_crystal_size_mid     0.18
_exptl_crystal_size_min     0.17
_exptl_crystal_density_diffrn     1.307
_exptl_crystal_density_meas     ?
_exptl_crystal_density_method     'not measured'
_exptl_crystal_F_000     1344
_exptl_absorpt_coefficient_mu     0.094
_exptl_absorpt_correction_type     multi-scan
_exptl_absorpt_process_details     '(SADABS; Sheldrick, 1996)'
_exptl_absorpt_correction_T_min     0.9833
_exptl_absorpt_correction_T_max     0.9843
_exptl_special_details
;
;
_diffrn_ambient_temperature     298(2)
_diffrn_radiation_type     MoK\a
_diffrn_radiation_wavelength     0.71073
_diffrn_radiation_source     'fine-focus sealed tube'
_diffrn_radiation_monochromator     graphite
_diffrn_measurement_device_type     'Bruker SMART CCD'
_diffrn_measurement_method     '\w scans'
_diffrn_detector_area_resol_mean     ?
_diffrn_reflns_number     19271
_diffrn_reflns_av_R_equivalents     0.0598
_diffrn_reflns_av_sigmaI/netI     0.0725
_diffrn_reflns_theta_min     2.17
_diffrn_reflns_theta_max     26.00
_diffrn_reflns_theta_full     26.00
_diffrn_measured_fraction_theta_max     0.998
_diffrn_measured_fraction_theta_full     0.998
_diffrn_reflns_limit_h_min     -11
_diffrn_reflns_limit_h_max     11
_diffrn_reflns_limit_k_min     -20
_diffrn_reflns_limit_k_max     20
_diffrn_reflns_limit_l_min     -18
_diffrn_reflns_limit_l_max     25
_diffrn_standards_number     0
_diffrn_standards_interval_count     .
_diffrn_standards_interval_time     .
_diffrn_standards_decay_%     ?
_refine_special_details
;
Refinement of <i>F</i>^2^ against ALL reflections. The weighted <i>R</i>-factor
<i>wR</i> and goodness of fit <i>S</i> are based on <i>F</i>^2^, conventional
<i>R</i>-factors <i>R</i> are based on <i>F</i>, with <i>F</i> set to zero for
negative <i>F</i>^2^. The threshold expression of <i>F</i>^2^ >
\s(<i>F</i>^2^) is used only for calculating <i>R</i>-factors(gt) <i>etc</i>.
and is not relevant to the choice of reflections for refinement.
<i>R</i>-factors based on <i>F</i>^2^ are statistically about twice as large
as those based on <i>F</i>, and <i>R</i>- factors based on ALL data will be
even larger.
;
_reflns_number_total     6420
_reflns_number_gt     3070
_reflns_threshold_expression     I>2\s(I)
_refine_ls_structure_factor_coef     Fsqd
_refine_ls_matrix_type     full
_refine_ls_R_factor_all     0.1466
_refine_ls_R_factor_gt     0.0637
_refine_ls_wR_factor_gt     0.1435
_refine_ls_wR_factor_ref     0.1877
_refine_ls_goodness_of_fit_ref     1.006
_refine_ls_restrained_S_all     1.006
_refine_ls_number_reflns     6420
_refine_ls_number_parameters     441
_refine_ls_number_restraints     2
_refine_ls_hydrogen_treatment     mixed
_refine_ls_weighting_scheme     calc
_refine_ls_weighting_details
         'calc w=1/[\s^2^(Fo^2^)+(0.0767P)^2^+0.7482P] where P=(Fo^2^+2Fc^2^)/3'
_atom_sites_solution_hydrogens     geom
_atom_sites_solution_primary     direct
_atom_sites_solution_secondary     difmap
_refine_ls_shift/su_max     ?
_refine_ls_shift/su_max_lt     0.001
_refine_ls_shift/su_mean     0.000
_refine_diff_density_max     0.527
_refine_diff_density_min     -0.300
_refine_ls_extinction_method     none
_refine_ls_extinction_coef     ?
loop_
    _atom_type_symbol
    _atom_type_description
    _atom_type_scat_dispersion_real
    _atom_type_scat_dispersion_imag
    _atom_type_scat_source
    'C' 'C' 0.0033 0.0016
                         'International Tables Vol C Tables 4.2.6.8 and 6.1.1.4'
    'H' 'H' 0.0000 0.0000
                         'International Tables Vol C Tables 4.2.6.8 and 6.1.1.4'
    'N' 'N' 0.0061 0.0033
                         'International Tables Vol C Tables 4.2.6.8 and 6.1.1.4'
    'O' 'O' 0.0106 0.0060
                         'International Tables Vol C Tables 4.2.6.8 and 6.1.1.4'
    'F' 'F' 0.0171 0.0103
                         'International Tables Vol C Tables 4.2.6.8 and 6.1.1.4'
_computing_data_collection     'SMART (Bruker, 1998)'
_computing_cell_refinement     'SAINT (Bruker, 1998)'
_computing_data_reduction     'SAINT (Bruker, 1998)'
_computing_structure_solution     'SHELXS97 (Sheldrick, 2008)'
_computing_structure_refinement     'SHELXL97 (Sheldrick, 2008)'
_computing_molecular_graphics     'SHELXTL (Sheldrick, 2008)'
_computing_publication_material     'SHELXTL (Sheldrick, 2008)'
loop_
    _atom_site_type_symbol
    _atom_site_label
    _atom_site_fract_x
    _atom_site_fract_y
    _atom_site_fract_z
    _atom_site_U_iso_or_equiv
    _atom_site_adp_type
    _atom_site_calc_flag
    _atom_site_refinement_flags
    _atom_site_occupancy
    _atom_site_symmetry_multiplicity
    _atom_site_disorder_assembly
    _atom_site_disorder_group
    F F1 -0.0022(4) 0.3477(2) 0.06984(17) 0.1590(14) Uani d . 1 1 . .
    F F2 1.3946(2) 0.57294(11) 0.16914(12) 0.0780(7) Uani d . 1 1 . .
    H H1 -0.008(4) 0.4855(11) 0.2092(17) 0.080 Uiso d D 1 1 . .
    H H3 1.086(4) 0.7327(10) 0.2401(18) 0.080 Uiso d D 1 1 . .
    N N1 -0.0394(3) 0.43870(15) 0.22248(13) 0.0457(7) Uani d D 1 1 . .
    N N2 0.0044(3) 0.41427(15) 0.28601(13) 0.0469(7) Uani d . 1 1 . .
    N N3 1.0565(3) 0.68423(14) 0.22805(13) 0.0468(7) Uani d D 1 1 . .
    N N4 0.9273(3) 0.65685(15) 0.24414(13) 0.0463(7) Uani d . 1 1 . .
    O O1 -0.1478(3) 0.32290(13) 0.19477(12) 0.0626(7) Uani d . 1 1 . .
    O O2 0.1075(3) 0.59232(16) 0.39855(13) 0.0798(8) Uani d . 1 1 . .
    O O3 1.0985(2) 0.57402(13) 0.17140(11) 0.0580(6) Uani d . 1 1 . .
    O O4 0.7134(3) 0.83626(14) 0.29575(15) 0.0837(9) Uani d . 1 1 . .
    C C1 -0.1047(6) 0.3992(3) 0.0618(3) 0.0899(14) Uani d . 1 1 . .
    C C2 -0.1593(4) 0.4240(2) 0.11484(17) 0.0554(9) Uani d . 1 1 . .
    C C3 -0.2676(6) 0.4823(3) 0.1082(3) 0.1151(19) Uani d . 1 1 . .
    H H3A -0.3091 0.5027 0.1436 0.138 Uiso calc R 1 1 . .
    C C4 -0.3049(8) 0.5056(3) 0.0437(4) 0.153(3) Uani d . 1 1 . .
    H H4 -0.3757 0.5434 0.0362 0.183 Uiso calc R 1 1 . .
    C C5 -0.2457(11) 0.4774(4) -0.0104(4) 0.167(4) Uani d . 1 1 . .
    H H5 -0.2777 0.4956 -0.0524 0.200 Uiso calc R 1 1 . .
    C C6 -0.1433(8) 0.4244(4) -0.0018(2) 0.132(3) Uani d . 1 1 . .
    H H6 -0.0995 0.4050 -0.0369 0.158 Uiso calc R 1 1 . .
    C C7 -0.1146(3) 0.38962(19) 0.18080(15) 0.0427(8) Uani d . 1 1 . .
    C C8 0.0679(3) 0.4674(2) 0.32235(16) 0.0498(8) Uani d . 1 1 . .
    H H8 0.0799 0.5165 0.3039 0.060 Uiso calc R 1 1 . .
    C C9 0.1224(3) 0.4555(2) 0.39083(16) 0.0502(9) Uani d . 1 1 . .
    C C10 0.1416(4) 0.5229(2) 0.42919(18) 0.0646(10) Uani d . 1 1 . .
    C C11 0.1938(6) 0.5182(3) 0.4958(2) 0.1005(16) Uani d . 1 1 . .
    H H11 0.2067 0.5637 0.5208 0.121 Uiso calc R 1 1 . .
    C C12 0.2255(6) 0.4478(3) 0.5238(2) 0.1048(17) Uani d . 1 1 . .
    H H12 0.2594 0.4457 0.5683 0.126 Uiso calc R 1 1 . .
    C C13 0.2088(4) 0.3779(3) 0.48811(18) 0.0711(11) Uani d . 1 1 . .
    C C14 0.2415(5) 0.3050(3) 0.5180(2) 0.0904(14) Uani d . 1 1 . .
    H H14 0.2767 0.3035 0.5623 0.109 Uiso calc R 1 1 . .
    C C15 0.2231(4) 0.2367(3) 0.4841(2) 0.0800(13) Uani d . 1 1 . .
    H H15 0.2438 0.1889 0.5049 0.096 Uiso calc R 1 1 . .
    C C16 0.1727(4) 0.2394(2) 0.4175(2) 0.0681(11) Uani d . 1 1 . .
    H H16 0.1596 0.1929 0.3938 0.082 Uiso calc R 1 1 . .
    C C17 0.1425(3) 0.3090(2) 0.38666(18) 0.0556(9) Uani d . 1 1 . .
    H H17 0.1114 0.3091 0.3419 0.067 Uiso calc R 1 1 . .
    C C18 0.1572(3) 0.3809(2) 0.42067(16) 0.0517(9) Uani d . 1 1 . .
    C C19 0.1272(6) 0.6641(2) 0.4349(2) 0.1031(16) Uani d . 1 1 . .
    H H19A 0.0739 0.6621 0.4720 0.155 Uiso calc R 1 1 . .
    H H19B 0.0947 0.7073 0.4071 0.155 Uiso calc R 1 1 . .
    H H19C 0.2263 0.6708 0.4499 0.155 Uiso calc R 1 1 . .
    C C20 1.3748(4) 0.64862(18) 0.15306(17) 0.0503(9) Uani d . 1 1 . .
    C C21 1.2493(3) 0.68480(17) 0.16285(15) 0.0407(7) Uani d . 1 1 . .
    C C22 1.2363(4) 0.76311(19) 0.14472(17) 0.0535(9) Uani d . 1 1 . .
    H H22 1.1536 0.7902 0.1510 0.064 Uiso calc R 1 1 . .
    C C23 1.3431(4) 0.8014(2) 0.11767(19) 0.0644(10) Uani d . 1 1 . .
    H H23 1.3308 0.8534 0.1046 0.077 Uiso calc R 1 1 . .
    C C24 1.4673(4) 0.7636(2) 0.1098(2) 0.0735(12) Uani d . 1 1 . .
    H H24 1.5400 0.7901 0.0921 0.088 Uiso calc R 1 1 . .
    C C25 1.4845(4) 0.6864(2) 0.1280(2) 0.0708(11) Uani d . 1 1 . .
    H H25 1.5690 0.6601 0.1233 0.085 Uiso calc R 1 1 . .
    C C26 1.1294(3) 0.64171(18) 0.18800(15) 0.0424(8) Uani d . 1 1 . .
    C C27 0.8576(3) 0.70852(19) 0.27226(15) 0.0461(8) Uani d . 1 1 . .
    H H27 0.9017 0.7568 0.2811 0.055 Uiso calc R 1 1 . .
    C C28 0.7151(3) 0.69900(18) 0.29183(14) 0.0419(7) Uani d . 1 1 . .
    C C29 0.6442(4) 0.7680(2) 0.30429(17) 0.0538(9) Uani d . 1 1 . .
    C C30 0.5059(4) 0.7667(2) 0.32251(19) 0.0678(11) Uani d . 1 1 . .
    H H30 0.4593 0.8136 0.3295 0.081 Uiso calc R 1 1 . .
    C C31 0.4411(4) 0.6978(2) 0.32980(19) 0.0681(11) Uani d . 1 1 . .
    H H31 0.3492 0.6976 0.3418 0.082 Uiso calc R 1 1 . .
    C C32 0.5078(3) 0.6258(2) 0.31977(17) 0.0549(9) Uani d . 1 1 . .
    C C33 0.4409(4) 0.5537(3) 0.3293(2) 0.0742(12) Uani d . 1 1 . .
    H H33 0.3506 0.5536 0.3431 0.089 Uiso calc R 1 1 . .
    C C34 0.5048(4) 0.4843(2) 0.3190(2) 0.0772(12) Uani d . 1 1 . .
    H H34 0.4589 0.4372 0.3257 0.093 Uiso calc R 1 1 . .
    C C35 0.6399(4) 0.4842(2) 0.29817(19) 0.0663(10) Uani d . 1 1 . .
    H H35 0.6836 0.4367 0.2904 0.080 Uiso calc R 1 1 . .
    C C36 0.7081(4) 0.55235(18) 0.28913(17) 0.0534(9) Uani d . 1 1 . .
    H H36 0.7987 0.5508 0.2757 0.064 Uiso calc R 1 1 . .
    C C37 0.6458(3) 0.62534(18) 0.29945(14) 0.0422(8) Uani d . 1 1 . .
    C C38 0.6786(5) 0.9035(2) 0.3292(2) 0.0879(14) Uani d . 1 1 . .
    H H38A 0.5837 0.9197 0.3132 0.132 Uiso calc R 1 1 . .
    H H38B 0.7442 0.9447 0.3220 0.132 Uiso calc R 1 1 . .
    H H38C 0.6838 0.8923 0.3754 0.132 Uiso calc R 1 1 . .
loop_
    _atom_site_aniso_label
    _atom_site_aniso_U_11
    _atom_site_aniso_U_22
    _atom_site_aniso_U_33
    _atom_site_aniso_U_12
    _atom_site_aniso_U_13
    _atom_site_aniso_U_23
    F1 0.181(4) 0.188(3) 0.119(3) 0.030(3) 0.062(3) -0.018(2)
    F2 0.0723(14) 0.0502(13) 0.1137(19) 0.0092(10) 0.0203(13) 0.0088(12)
    N1 0.0481(16) 0.0476(17) 0.0404(16) -0.0057(13) 0.0003(13) 0.0044(14)
    N2 0.0487(16) 0.0549(17) 0.0366(16) -0.0028(13) 0.0026(13) 0.0052(14)
    N3 0.0456(16) 0.0439(16) 0.0534(17) -0.0090(13) 0.0170(13) -0.0083(14)
    N4 0.0436(16) 0.0489(16) 0.0489(17) -0.0040(13) 0.0160(13) -0.0021(13)
    O1 0.0756(17) 0.0448(14) 0.0638(16) -0.0116(12) -0.0074(13) 0.0118(12)
    O2 0.112(2) 0.0629(18) 0.0635(18) -0.0032(15) 0.0045(16) -0.0105(15)
    O3 0.0672(15) 0.0424(14) 0.0685(16) -0.0146(11) 0.0257(13) -0.0102(12)
    O4 0.0845(19) 0.0444(15) 0.130(3) 0.0030(14) 0.0466(18) -0.0075(15)
    C1 0.106(4) 0.081(3) 0.082(4) 0.007(3) 0.008(3) 0.003(3)
    C2 0.075(2) 0.050(2) 0.039(2) -0.0166(19) -0.0042(19) -0.0007(17)
    C3 0.131(4) 0.092(3) 0.105(4) 0.018(3) -0.061(3) 0.053(3)
    C4 0.221(8) 0.092(4) 0.125(5) 0.026(4) -0.071(6) 0.010(4)
    C5 0.278(11) 0.105(6) 0.092(5) -0.049(6) -0.088(6) 0.040(4)
    C6 0.221(8) 0.138(6) 0.035(3) -0.055(5) 0.008(4) 0.001(3)
    C7 0.0421(18) 0.0409(19) 0.044(2) 0.0030(15) 0.0016(15) 0.0016(16)
    C8 0.049(2) 0.055(2) 0.045(2) -0.0051(17) 0.0051(16) 0.0006(17)
    C9 0.0438(19) 0.069(2) 0.038(2) -0.0102(17) 0.0039(15) -0.0053(18)
    C10 0.079(3) 0.071(3) 0.044(2) -0.012(2) 0.0066(19) -0.003(2)
    C11 0.154(5) 0.097(4) 0.047(3) -0.019(3) -0.005(3) -0.019(3)
    C12 0.161(5) 0.105(4) 0.044(3) -0.014(4) -0.012(3) 0.000(3)
    C13 0.086(3) 0.088(3) 0.038(2) -0.007(2) 0.001(2) 0.010(2)
    C14 0.109(4) 0.111(4) 0.050(3) 0.001(3) 0.002(2) 0.020(3)
    C15 0.077(3) 0.092(3) 0.072(3) 0.008(2) 0.012(2) 0.029(3)
    C16 0.053(2) 0.074(3) 0.077(3) 0.0002(19) 0.005(2) 0.014(2)
    C17 0.049(2) 0.065(2) 0.052(2) -0.0016(18) 0.0004(17) 0.008(2)
    C18 0.0451(19) 0.069(3) 0.041(2) -0.0073(17) 0.0056(15) 0.0037(19)
    C19 0.145(5) 0.071(3) 0.098(4) -0.012(3) 0.033(3) -0.027(3)
    C20 0.055(2) 0.0336(19) 0.063(2) 0.0042(16) 0.0136(18) 0.0009(16)
    C21 0.0411(18) 0.0403(19) 0.0413(18) -0.0021(14) 0.0076(14) -0.0017(15)
    C22 0.054(2) 0.045(2) 0.064(2) 0.0011(16) 0.0148(18) 0.0060(17)
    C23 0.065(2) 0.049(2) 0.082(3) -0.0026(19) 0.018(2) 0.0143(19)
    C24 0.062(3) 0.061(3) 0.104(3) -0.008(2) 0.039(2) 0.006(2)
    C25 0.052(2) 0.065(3) 0.101(3) 0.0006(19) 0.032(2) 0.000(2)
    C26 0.0468(19) 0.0384(19) 0.0424(19) -0.0009(15) 0.0059(15) 0.0013(15)
    C27 0.0460(19) 0.0466(19) 0.046(2) -0.0071(16) 0.0083(16) 0.0024(16)
    C28 0.0410(18) 0.0499(19) 0.0355(17) -0.0009(15) 0.0079(14) -0.0034(15)
    C29 0.055(2) 0.048(2) 0.060(2) 0.0018(18) 0.0138(18) -0.0034(18)
    C30 0.057(2) 0.064(3) 0.084(3) 0.017(2) 0.017(2) -0.007(2)
    C31 0.047(2) 0.081(3) 0.079(3) 0.004(2) 0.020(2) -0.002(2)
    C32 0.043(2) 0.066(2) 0.057(2) -0.0038(18) 0.0125(16) 0.0014(19)
    C33 0.053(2) 0.091(3) 0.082(3) -0.012(2) 0.023(2) 0.003(2)
    C34 0.073(3) 0.068(3) 0.094(3) -0.024(2) 0.023(2) 0.003(2)
    C35 0.071(3) 0.055(2) 0.076(3) -0.006(2) 0.023(2) 0.002(2)
    C36 0.054(2) 0.048(2) 0.060(2) -0.0031(17) 0.0193(18) -0.0012(17)
    C37 0.0404(18) 0.051(2) 0.0354(18) -0.0016(15) 0.0047(14) 0.0019(15)
    C38 0.107(4) 0.054(2) 0.104(4) 0.006(2) 0.016(3) -0.015(2)
_geom_special_details
;
All e.s.d.'s (except the e.s.d. in the dihedral angle between two l.s. planes)
are estimated using the full covariance matrix. The cell e.s.d.'s are taken
into account individually in the estimation of e.s.d.'s in distances, angles
and torsion angles; correlations between e.s.d.'s in cell parameters are only
used when they are defined by crystal symmetry. An approximate (isotropic)
treatment of cell e.s.d.'s is used for estimating e.s.d.'s involving l.s.
planes.
;
loop_
    _geom_bond_atom_site_label_1
    _geom_bond_atom_site_label_2
    _geom_bond_site_symmetry_2
    _geom_bond_distance
    _geom_bond_publ_flag
    F1 C1 . 1.304(5) ?
    F2 C20 . 1.338(3) ?
    N1 C7 . 1.340(4) ?
    N1 N2 . 1.383(3) ?
    N1 H1 . 0.903(10) ?
    N2 C8 . 1.277(4) ?
    N3 C26 . 1.342(4) ?
    N3 N4 . 1.383(3) ?
    N3 H3 . 0.897(10) ?
    N4 C27 . 1.276(4) ?
    O1 C7 . 1.221(3) ?
    O2 C10 . 1.359(4) ?
    O2 C19 . 1.431(4) ?
    O3 C26 . 1.228(3) ?
    O4 C29 . 1.356(4) ?
    O4 C38 . 1.392(4) ?
    C1 C2 . 1.325(6) ?
    C1 C6 . 1.379(7) ?
    C2 C3 . 1.421(6) ?
    C2 C7 . 1.488(4) ?
    C3 C4 . 1.385(8) ?
    C3 H3A . 0.9300 ?
    C4 C5 . 1.383(10) ?
    C4 H4 . 0.9300 ?
    C5 C6 . 1.321(9) ?
    C5 H5 . 0.9300 ?
    C6 H6 . 0.9300 ?
    C8 C9 . 1.451(4) ?
    C8 H8 . 0.9300 ?
    C9 C10 . 1.392(5) ?
    C9 C18 . 1.431(5) ?
    C10 C11 . 1.398(5) ?
    C11 C12 . 1.348(6) ?
    C11 H11 . 0.9300 ?
    C12 C13 . 1.396(6) ?
    C12 H12 . 0.9300 ?
    C13 C14 . 1.403(5) ?
    C13 C18 . 1.412(5) ?
    C14 C15 . 1.355(6) ?
    C14 H14 . 0.9300 ?
    C15 C16 . 1.392(6) ?
    C15 H15 . 0.9300 ?
    C16 C17 . 1.357(5) ?
    C16 H16 . 0.9300 ?
    C17 C18 . 1.407(5) ?
    C17 H17 . 0.9300 ?
    C19 H19A . 0.9600 ?
    C19 H19B . 0.9600 ?
    C19 H19C . 0.9600 ?
    C20 C25 . 1.370(5) ?
    C20 C21 . 1.374(4) ?
    C21 C22 . 1.386(4) ?
    C21 C26 . 1.491(4) ?
    C22 C23 . 1.371(4) ?
    C22 H22 . 0.9300 ?
    C23 C24 . 1.366(5) ?
    C23 H23 . 0.9300 ?
    C24 C25 . 1.371(5) ?
    C24 H24 . 0.9300 ?
    C25 H25 . 0.9300 ?
    C27 C28 . 1.458(4) ?
    C27 H27 . 0.9300 ?
    C28 C29 . 1.390(4) ?
    C28 C37 . 1.432(4) ?
    C29 C30 . 1.402(5) ?
    C30 C31 . 1.342(5) ?
    C30 H30 . 0.9300 ?
    C31 C32 . 1.404(5) ?
    C31 H31 . 0.9300 ?
    C32 C33 . 1.406(5) ?
    C32 C37 . 1.415(4) ?
    C33 C34 . 1.355(5) ?
    C33 H33 . 0.9300 ?
    C34 C35 . 1.393(5) ?
    C34 H34 . 0.9300 ?
    C35 C36 . 1.351(4) ?
    C35 H35 . 0.9300 ?
    C36 C37 . 1.402(4) ?
    C36 H36 . 0.9300 ?
    C38 H38A . 0.9600 ?
    C38 H38B . 0.9600 ?
    C38 H38C . 0.9600 ?
loop_
    _geom_angle_atom_site_label_1
    _geom_angle_atom_site_label_2
    _geom_angle_atom_site_label_3
    _geom_angle_site_symmetry_1
    _geom_angle_site_symmetry_3
    _geom_angle
    _geom_angle_publ_flag
    C7 N1 N2 . . 119.4(3) ?
    C7 N1 H1 . . 122(2) ?
    N2 N1 H1 . . 118(2) ?
    C8 N2 N1 . . 113.9(3) ?
    C26 N3 N4 . . 119.6(2) ?
    C26 N3 H3 . . 120(2) ?
    N4 N3 H3 . . 120(2) ?
    C27 N4 N3 . . 113.1(3) ?
    C10 O2 C19 . . 119.5(3) ?
    C29 O4 C38 . . 119.8(3) ?
    F1 C1 C2 . . 117.7(4) ?
    F1 C1 C6 . . 116.3(6) ?
    C2 C1 C6 . . 126.0(5) ?
    C1 C2 C3 . . 119.3(4) ?
    C1 C2 C7 . . 121.4(4) ?
    C3 C2 C7 . . 119.2(4) ?
    C4 C3 C2 . . 113.2(6) ?
    C4 C3 H3A . . 123.4 ?
    C2 C3 H3A . . 123.4 ?
    C5 C4 C3 . . 125.6(7) ?
    C5 C4 H4 . . 117.2 ?
    C3 C4 H4 . . 117.2 ?
    C6 C5 C4 . . 119.2(6) ?
    C6 C5 H5 . . 120.4 ?
    C4 C5 H5 . . 120.4 ?
    C5 C6 C1 . . 116.8(6) ?
    C5 C6 H6 . . 121.6 ?
    C1 C6 H6 . . 121.6 ?
    O1 C7 N1 . . 124.3(3) ?
    O1 C7 C2 . . 121.7(3) ?
    N1 C7 C2 . . 114.0(3) ?
    N2 C8 C9 . . 123.7(3) ?
    N2 C8 H8 . . 118.1 ?
    C9 C8 H8 . . 118.1 ?
    C10 C9 C18 . . 118.9(3) ?
    C10 C9 C8 . . 116.0(3) ?
    C18 C9 C8 . . 125.1(3) ?
    O2 C10 C9 . . 116.7(3) ?
    O2 C10 C11 . . 122.6(4) ?
    C9 C10 C11 . . 120.7(4) ?
    C12 C11 C10 . . 120.2(4) ?
    C12 C11 H11 . . 119.9 ?
    C10 C11 H11 . . 119.9 ?
    C11 C12 C13 . . 121.9(4) ?
    C11 C12 H12 . . 119.0 ?
    C13 C12 H12 . . 119.0 ?
    C12 C13 C14 . . 121.3(4) ?
    C12 C13 C18 . . 119.2(4) ?
    C14 C13 C18 . . 119.5(4) ?
    C15 C14 C13 . . 121.9(4) ?
    C15 C14 H14 . . 119.1 ?
    C13 C14 H14 . . 119.1 ?
    C14 C15 C16 . . 118.8(4) ?
    C14 C15 H15 . . 120.6 ?
    C16 C15 H15 . . 120.6 ?
    C17 C16 C15 . . 121.0(4) ?
    C17 C16 H16 . . 119.5 ?
    C15 C16 H16 . . 119.5 ?
    C16 C17 C18 . . 121.7(3) ?
    C16 C17 H17 . . 119.2 ?
    C18 C17 H17 . . 119.2 ?
    C17 C18 C13 . . 117.1(3) ?
    C17 C18 C9 . . 123.8(3) ?
    C13 C18 C9 . . 119.1(3) ?
    O2 C19 H19A . . 109.5 ?
    O2 C19 H19B . . 109.5 ?
    H19A C19 H19B . . 109.5 ?
    O2 C19 H19C . . 109.5 ?
    H19A C19 H19C . . 109.5 ?
    H19B C19 H19C . . 109.5 ?
    F2 C20 C25 . . 117.0(3) ?
    F2 C20 C21 . . 119.7(3) ?
    C25 C20 C21 . . 123.3(3) ?
    C20 C21 C22 . . 116.4(3) ?
    C20 C21 C26 . . 122.3(3) ?
    C22 C21 C26 . . 121.2(3) ?
    C23 C22 C21 . . 121.2(3) ?
    C23 C22 H22 . . 119.4 ?
    C21 C22 H22 . . 119.4 ?
    C24 C23 C22 . . 120.5(3) ?
    C24 C23 H23 . . 119.7 ?
    C22 C23 H23 . . 119.7 ?
    C23 C24 C25 . . 119.8(3) ?
    C23 C24 H24 . . 120.1 ?
    C25 C24 H24 . . 120.1 ?
    C20 C25 C24 . . 118.7(3) ?
    C20 C25 H25 . . 120.6 ?
    C24 C25 H25 . . 120.6 ?
    O3 C26 N3 . . 123.6(3) ?
    O3 C26 C21 . . 122.2(3) ?
    N3 C26 C21 . . 114.2(3) ?
    N4 C27 C28 . . 126.1(3) ?
    N4 C27 H27 . . 116.9 ?
    C28 C27 H27 . . 116.9 ?
    C29 C28 C37 . . 118.9(3) ?
    C29 C28 C27 . . 115.9(3) ?
    C37 C28 C27 . . 125.2(3) ?
    O4 C29 C28 . . 116.8(3) ?
    O4 C29 C30 . . 121.7(3) ?
    C28 C29 C30 . . 121.4(3) ?
    C31 C30 C29 . . 119.7(3) ?
    C31 C30 H30 . . 120.1 ?
    C29 C30 H30 . . 120.1 ?
    C30 C31 C32 . . 121.9(3) ?
    C30 C31 H31 . . 119.0 ?
    C32 C31 H31 . . 119.0 ?
    C31 C32 C33 . . 121.7(3) ?
    C31 C32 C37 . . 119.6(3) ?
    C33 C32 C37 . . 118.7(3) ?
    C34 C33 C32 . . 121.6(3) ?
    C34 C33 H33 . . 119.2 ?
    C32 C33 H33 . . 119.2 ?
    C33 C34 C35 . . 119.4(4) ?
    C33 C34 H34 . . 120.3 ?
    C35 C34 H34 . . 120.3 ?
    C36 C35 C34 . . 120.7(4) ?
    C36 C35 H35 . . 119.7 ?
    C34 C35 H35 . . 119.7 ?
    C35 C36 C37 . . 121.7(3) ?
    C35 C36 H36 . . 119.2 ?
    C37 C36 H36 . . 119.2 ?
    C36 C37 C32 . . 117.9(3) ?
    C36 C37 C28 . . 123.7(3) ?
    C32 C37 C28 . . 118.4(3) ?
    O4 C38 H38A . . 109.5 ?
    O4 C38 H38B . . 109.5 ?
    H38A C38 H38B . . 109.5 ?
    O4 C38 H38C . . 109.5 ?
    H38A C38 H38C . . 109.5 ?
    H38B C38 H38C . . 109.5 ?
loop_
    _geom_hbond_atom_site_label_D
    _geom_hbond_atom_site_label_H
    _geom_hbond_atom_site_label_A
    _geom_hbond_site_symmetry_A
    _geom_hbond_distance_DH
    _geom_hbond_distance_HA
    _geom_hbond_distance_DA
    _geom_hbond_angle_DHA
    N1 H1 O3 1_455 0.903(10) 2.017(13) 2.901(3) 166(3)
    N3 H3 O1 2_655 0.897(10) 2.074(18) 2.917(3) 156(3)
