# Supplementary material for: 2-Fluoro-N′-[(2-meth­oxy­naphthalen-1-yl)methyl­idene]benzohydrazide
Source: Acta Crystallogr Sect E Struct Rep Online. 2012 Mar 24;68(Pt 4):o1164. doi: 10.1107/S1600536812011580 (PMC3344106; doi:10.1107/S1600536812011580)
Supplement: Supplementary file 2 [file e-68-o1164-Isup2.hkl]

# 
# h,k,l, Fc-squared, Fo-squared, sigma(Fo-squared) and status flag 
# 
data_I
_shelx_title ' test_0m in P2(1)/c' 
_shelx_refln_list_code          4 
_shelx_F_calc_maximum      407.25 
_exptl_crystal_F_000      1344.00 
_reflns_d_resolution_high  0.8107 
 
loop_ 
 _symmetry_equiv_pos_as_xyz 
 'x, y, z' 
 '-x, y+1/2, -z+1/2' 
 '-x, -y, -z' 
 'x, -y-1/2, z-1/2' 
 
_cell_length_a     9.4622 
_cell_length_b    17.0303 
_cell_length_c    20.4699 
_cell_angle_alpha  90.000 
_cell_angle_beta   96.575 
_cell_angle_gamma  90.000 
 
_shelx_F_squared_multiplier     1.000 
 
loop_ 
 _refln_index_h 
 _refln_index_k 
 _refln_index_l 
 _refln_F_squared_calc 
 _refln_F_squared_meas 
 _refln_F_squared_sigma 
 _refln_observed_status 
   1   0   0    17252.82    16333.58    373.91 o 
   2   0   0     2538.91     3196.15     50.99 o 
   3   0   0     7920.48     8385.49    119.47 o 
   4   0   0     1726.59     1734.84     37.95 o 
   5   0   0     4152.10     4444.81     94.22 o 
   6   0   0      354.05      396.82     28.43 o 
   7   0   0        4.43       15.78     15.62 o 
   8   0   0      949.84      944.07     46.21 o 
   9   0   0       53.81       35.71     22.85 o 
  10   0   0      119.21       39.44     39.44 o 
  11   0   0       12.66       -3.16     34.71 o 
   1   1   0      472.12      408.53     10.30 o 
   2   1   0     1021.65     1045.17     17.15 o 
   3   1   0    15049.91    14718.47    154.13 o 
   4   1   0      182.53      175.68     13.47 o 
   5   1   0      337.68      330.54     18.70 o 
   6   1   0       31.81       51.28     10.05 o 
   7   1   0      160.92      177.98     16.82 o 
   8   1   0      114.05      132.40     17.37 o 
   9   1   0       70.04       55.89     19.56 o 
  10   1   0       62.02       39.21     21.34 o 
  11   1   0        0.71      -25.24     25.66 o 
   1   2   0     2510.51     2573.21     40.33 o 
   2   2   0       10.95       -0.78      3.96 o 
   3   2   0     2431.02     2489.96     34.67 o 
   4   2   0      991.07      941.52     20.75 o 
   5   2   0        9.09        0.23      7.51 o 
   6   2   0      122.72      109.29     12.02 o 
   7   2   0       43.93       40.49     11.17 o 
   8   2   0       18.17       20.17     14.09 o 
   9   2   0       11.78       15.50     29.31 o 
  10   2   0      133.15      139.91     25.12 o 
  11   2   0        3.06       12.55     33.92 o 
   1   3   0     7427.20     7046.12     86.46 o 
   2   3   0    10341.12     9729.32    118.99 o 
   3   3   0     8019.26     7777.49     87.54 o 
   4   3   0      142.11      108.49      9.03 o 
   5   3   0     1281.86     1435.13     28.82 o 
   6   3   0       26.94       22.45      9.19 o 
   7   3   0      467.62      446.79     23.06 o 
   8   3   0      106.31      106.89     17.91 o 
   9   3   0        0.55       -5.81     17.26 o 
  10   3   0        3.05        0.39     24.64 o 
  11   3   0       17.59       19.83     31.45 o 
   0   4   0      128.46      188.21     12.62 o 
   1   4   0    10868.44    10192.60    122.91 o 
   2   4   0     4082.95     4337.77     93.08 o 
   3   4   0      814.83      799.97     16.93 o 
   4   4   0     3434.07     3475.96     67.56 o 
   5   4   0       41.93       29.84      8.09 o 
   6   4   0        0.55       -2.59      8.20 o 
   7   4   0      117.41      119.61     16.16 o 
   8   4   0       35.86       23.90     15.50 o 
   9   4   0        6.80       18.38     16.72 o 
  10   4   0       36.20       20.69     20.69 o 
  11   4   0        0.75       -8.78     31.77 o 
   1   5   0      210.11      208.67     20.72 o 
   2   5   0      658.54      671.92     18.73 o 
   3   5   0      314.66      309.34     23.45 o 
   4   5   0        5.49        2.86      6.03 o 
   5   5   0      805.75      751.07     20.68 o 
   6   5   0       22.99       34.47     11.67 o 
   7   5   0       47.25       53.92     14.45 o 
   8   5   0        5.83        5.92     14.99 o 
   9   5   0        4.50        4.00     15.48 o 
  10   5   0        5.57       -4.36     27.23 o 
  11   5   0        6.04      -24.59     19.60 o 
   0   6   0      178.27      230.11     14.78 o 
   1   6   0       52.10       65.11      7.83 o 
   2   6   0     1115.39     1221.35     31.88 o 
   3   6   0      368.62      306.10     15.78 o 
   4   6   0      404.75      402.89     31.02 o 
   5   6   0      486.58      423.78     33.70 o 
   6   6   0        1.23      -17.52      8.76 o 
   7   6   0        0.42       13.73     12.74 o 
   8   6   0        6.07       -9.27     14.11 o 
   9   6   0      163.26      177.28     22.61 o 
  10   6   0       79.31      105.25     21.93 o 
  11   6   0        4.62        4.07     23.58 o 
   1   7   0      991.64     1055.29     24.80 o 
   2   7   0     1458.18     1670.10     27.19 o 
   3   7   0        3.85       33.69      9.25 o 
   4   7   0     1077.61     1156.07     30.89 o 
   5   7   0      299.98      307.12     21.56 o 
   6   7   0      862.09      884.11     30.65 o 
   7   7   0      760.94      861.48     33.01 o 
   8   7   0        0.57       24.15     15.84 o 
   9   7   0      161.46      148.92     22.21 o 
  10   7   0        6.86       11.58     17.13 o 
   0   8   0     4297.81     4401.32     88.72 o 
   1   8   0     1741.79     1861.41     36.43 o 
   2   8   0      115.09      110.06     10.30 o 
   3   8   0      205.83      239.78     21.19 o 
   4   8   0       68.06       71.19     11.79 o 
   5   8   0       24.69       13.45     10.44 o 
   6   8   0      542.86      497.03     27.78 o 
   7   8   0      786.38      820.66     33.19 o 
   8   8   0       95.14       74.18     18.32 o 
   9   8   0        9.32        9.84     15.86 o 
  10   8   0       14.81        5.06     18.18 o 
   1   9   0      582.32      638.93     21.28 o 
   2   9   0      687.13      715.00     17.72 o 
   3   9   0     2793.85     2811.07     61.58 o 
   4   9   0      170.17      181.04     16.10 o 
   5   9   0      110.69      123.10     19.81 o 
   6   9   0      230.30      172.05     19.02 o 
   7   9   0        2.19        2.41     14.41 o 
   8   9   0       53.68       36.88     16.38 o 
   9   9   0       48.70       54.06     19.46 o 
  10   9   0       16.43        1.03     17.84 o 
   0  10   0       56.21       79.46     13.62 o 
   1  10   0        1.42       -7.01      6.97 o 
   2  10   0       31.91       28.69      9.42 o 
   3  10   0        6.62       21.99      9.74 o 
   4  10   0       48.14       84.52     13.38 o 
   5  10   0      140.26      164.93     17.61 o 
   6  10   0       56.59       71.93     16.30 o 
   7  10   0       79.82       72.91     17.68 o 
   8  10   0       22.77       19.09     15.84 o 
   9  10   0       21.28       -0.28     20.95 o 
  10  10   0        2.47       -8.50     32.34 o 
   1  11   0      151.08      145.98     13.72 o 
   2  11   0      161.42      113.99     13.30 o 
   3  11   0      456.86      432.56     22.63 o 
   4  11   0      165.97      123.74     15.71 o 
   5  11   0       79.42       83.55     15.50 o 
   6  11   0       16.31       -1.03     16.85 o 
   7  11   0        1.72       -7.21     13.79 o 
   8  11   0       70.78       69.05     18.39 o 
   9  11   0       26.97       16.76     17.53 o 
   0  12   0      839.35      890.57     42.58 o 
   1  12   0      235.44      255.15     20.27 o 
   2  12   0       57.97       46.43     11.00 o 
   3  12   0       57.48       48.86     12.93 o 
   4  12   0        4.06       35.10     12.62 o 
   5  12   0       14.23       13.12     13.80 o 
   6  12   0       40.02       20.45     14.35 o 
   7  12   0        5.13        4.87     14.38 o 
   8  12   0        0.97       -5.31     15.75 o 
   9  12   0        6.96       23.55     18.39 o 
   1  13   0      568.13      591.25     25.63 o 
   2  13   0      549.97      537.29     38.26 o 
   3  13   0        7.92       13.80     12.30 o 
   4  13   0       38.55       56.92     15.33 o 
   5  13   0       12.28       10.72     13.56 o 
   6  13   0      103.63       78.74     17.90 o 
   7  13   0       21.05        5.07     15.14 o 
   8  13   0        4.45      -20.68     14.70 o 
   9  13   0       27.04       50.91     19.77 o 
   0  14   0       14.88       57.99     20.62 o 
   1  14   0      117.64      152.30     15.43 o 
   2  14   0       51.53       54.90     14.51 o 
   3  14   0      194.28      169.87     19.19 o 
   4  14   0      103.01      165.63     19.60 o 
   5  14   0      162.38      179.06     21.27 o 
   6  14   0       10.87       16.78     15.75 o 
   7  14   0        6.05       11.99     15.81 o 
   8  14   0        3.65       23.97     21.82 o 
   1  15   0      290.58      327.14     24.14 o 
   2  15   0        6.86       19.84     13.45 o 
   3  15   0        2.15        7.30     13.12 o 
   4  15   0       47.52      102.73     17.78 o 
   5  15   0      362.86      352.95     38.03 o 
   6  15   0        0.10       23.56     16.54 o 
   7  15   0       25.55       19.05     20.33 o 
   8  15   0        2.09      -37.86     19.37 o 
   0  16   0      168.18      173.46     27.18 o 
   1  16   0       89.46       66.68     20.49 o 
   2  16   0       10.86       -5.71     14.80 o 
   3  16   0       46.87       37.51     19.13 o 
   4  16   0       60.13       41.77     15.63 o 
   5  16   0       12.21       43.78     19.67 o 
   6  16   0       14.94       -6.05     17.26 o 
   7  16   0        1.98       20.12     20.91 o 
   1  17   0      358.38      299.12     27.48 o 
   2  17   0        5.62       -1.99     15.47 o 
   3  17   0       37.30       65.38     17.53 o 
   4  17   0       34.84       36.63     19.79 o 
   5  17   0       12.54        4.48     18.07 o 
   6  17   0        0.06       10.80     20.00 o 
   0  18   0       81.18       83.62     36.29 o 
   1  18   0        2.64      -17.08     15.55 o 
   2  18   0       15.75       28.94     22.85 o 
   3  18   0        0.22        9.47     22.23 o 
   4  18   0        2.35       41.91     27.73 o 
   5  18   0        3.82       16.35     20.22 o 
   1  19   0       10.88       19.25     28.40 o 
   2  19   0       69.73       72.57     27.89 o 
   3  19   0        1.34       50.49     34.71 o 
   4  19   0        1.80       52.80     31.55 o 
   2  20   0        8.81        7.89     34.71 o 
   3  20   0       34.59       41.02     39.44 o 
 -11   1   1        0.65      -16.83     24.93 o 
 -10   1   1       39.02       31.66     21.27 o 
  -9   1   1       62.16       68.23     18.90 o 
  -8   1   1        0.36      -19.03     11.90 o 
  -7   1   1      222.45      258.25     16.65 o 
  -6   1   1      415.98      449.06     18.02 o 
  -5   1   1       51.62       65.90      9.64 o 
  -4   1   1      245.46      236.42     11.79 o 
  -3   1   1    17740.41    17691.07    182.98 o 
  -2   1   1      462.95      383.05     16.91 o 
  -1   1   1       27.57        2.37      3.35 o 
   1   1   1      522.35      432.57      9.65 o 
   2   1   1      334.42      474.53     19.44 o 
   3   1   1        0.00       -3.06      5.43 o 
   4   1   1      436.76      539.10     16.45 o 
   5   1   1      116.72      108.41     10.82 o 
   6   1   1        0.00        7.25      9.74 o 
   7   1   1      356.12      380.74     21.66 o 
   8   1   1        6.15       -7.30     17.99 o 
   9   1   1        0.46       -2.81     16.99 o 
  10   1   1        0.09       -7.01     29.98 o 
  11   1   1        7.64      -11.42     25.37 o 
 -11   2   1        0.96       10.38     23.21 o 
 -10   2   1        1.75       -3.18     31.97 o 
  -9   2   1      262.39      249.22     39.06 o 
  -8   2   1       35.20       22.65     12.62 o 
  -7   2   1      196.42      176.76     17.37 o 
  -6   2   1     1646.76     1697.66     34.07 o 
  -5   2   1       41.20       41.72      8.80 o 
  -4   2   1       45.09       27.88      7.16 o 
  -3   2   1     1159.25      990.68     19.19 o 
  -2   2   1     2184.04     1844.58     29.06 o 
  -1   2   1    29665.56    27090.47    305.75 o 
   0   2   1     2507.16     2429.61     66.26 o 
   1   2   1      336.61      392.37     12.39 o 
   2   2   1     9896.96     9510.49    115.26 o 
   3   2   1      121.23      105.24      7.85 o 
   4   2   1     2109.87     1967.75     36.88 o 
   5   2   1      602.04      632.09     19.08 o 
   6   2   1     1314.59     1293.58     29.32 o 
   7   2   1     1061.10     1021.48     31.27 o 
   8   2   1       22.51        2.29     19.17 o 
   9   2   1        0.02       -3.07     17.80 o 
  10   2   1        5.24       11.02     18.81 o 
  11   2   1        9.07      -15.25     25.68 o 
 -11   3   1        1.62      -14.69     20.59 o 
 -10   3   1        7.74      -12.02     18.95 o 
  -9   3   1       23.21        9.55     16.10 o 
  -8   3   1      158.63      122.46     18.81 o 
  -7   3   1        0.19       -2.14      9.40 o 
  -6   3   1       65.08       57.39     10.36 o 
  -5   3   1      431.44      497.62     17.17 o 
  -4   3   1      282.39      275.03     12.41 o 
  -3   3   1     1879.87     2145.67     34.46 o 
  -2   3   1       27.93        6.53      6.29 o 
  -1   3   1     4194.58     3743.94     49.80 o 
   0   3   1       17.66        0.63      2.82 o 
   1   3   1       13.93       47.40      6.64 o 
   2   3   1    15012.78    15187.39    179.46 o 
   3   3   1      542.89      572.86     14.51 o 
   4   3   1      102.69      116.08      9.85 o 
   5   3   1      262.97      261.88     13.93 o 
   6   3   1        6.29        4.30      8.38 o 
   7   3   1       38.63       37.93     11.35 o 
   8   3   1        0.67      -11.77     16.34 o 
   9   3   1       62.78       56.35     20.59 o 
  10   3   1        3.41       -9.21     18.74 o 
  11   3   1        5.12      -31.28     29.07 o 
 -11   4   1        0.92       -0.28     21.26 o 
 -10   4   1       31.92       40.67     22.66 o 
  -9   4   1      131.15      140.10     20.49 o 
  -8   4   1       22.15       24.22     16.40 o 
  -7   4   1      109.12      157.45     32.47 o 
  -6   4   1       13.94        1.50      7.76 o 
  -5   4   1       29.08       51.62      9.06 o 
  -4   4   1     1831.08     1766.35     30.43 o 
  -3   4   1     1154.01     1330.16     30.94 o 
  -2   4   1     5294.96     5271.46     64.79 o 
  -1   4   1    15028.87    13772.09    157.56 o 
   0   4   1     3469.71     3258.75     38.96 o 
   1   4   1      556.96      443.83     16.85 o 
   2   4   1     1136.28     1226.30     29.38 o 
   3   4   1        0.03       -5.00      5.88 o 
   4   4   1     1228.02     1079.14     22.50 o 
   5   4   1        3.02       -0.65      6.91 o 
   6   4   1       34.04       37.34      9.84 o 
   7   4   1       40.66       54.83     14.19 o 
   8   4   1        2.22       -6.35     14.17 o 
   9   4   1        0.00       -8.03     16.68 o 
  10   4   1       46.70       26.88     21.71 o 
  11   4   1        7.81        5.86     28.53 o 
 -11   5   1        1.60       11.25     22.63 o 
 -10   5   1        2.63       -3.90     16.48 o 
  -9   5   1        0.02      -10.90     14.74 o 
  -8   5   1       63.11       76.56     16.78 o 
  -7   5   1        1.60      -10.29     11.58 o 
  -6   5   1      121.56      149.17     15.26 o 
  -5   5   1     1309.22     1421.82     28.82 o 
  -4   5   1     2300.36     2322.19     36.49 o 
  -3   5   1      367.40      370.95     12.81 o 
  -2   5   1        4.99       -7.00      4.96 o 
  -1   5   1     3999.89     4235.10     50.83 o 
   0   5   1     1492.09     1337.67     21.45 o 
   1   5   1      523.50      528.84     15.34 o 
   2   5   1     1016.76     1035.03     23.60 o 
   3   5   1        0.66       -1.97      6.12 o 
   4   5   1     1515.65     1646.95     28.92 o 
   5   5   1      399.32      432.51     28.85 o 
   6   5   1        0.23       -2.14     10.21 o 
   7   5   1      145.83      157.03     18.09 o 
   8   5   1       60.49       58.84     17.31 o 
   9   5   1       90.31       76.38     19.45 o 
  10   5   1        2.46        9.98     19.76 o 
  11   5   1        3.89        3.91     26.58 o 
 -11   6   1        0.71       22.11     22.64 o 
 -10   6   1       13.09      -13.99     15.91 o 
  -9   6   1       11.02       20.52     16.69 o 
  -8   6   1      370.24      389.10     38.48 o 
  -7   6   1     1682.96     1566.24     42.66 o 
  -6   6   1      185.97      227.11     19.13 o 
  -5   6   1      175.64      180.07     11.81 o 
  -4   6   1       89.38       56.21      7.50 o 
  -3   6   1      194.35      151.02      8.53 o 
  -2   6   1     2435.26     2480.67     35.48 o 
  -1   6   1      204.70      207.34      8.97 o 
   0   6   1       81.03       90.51      6.97 o 
   1   6   1       47.06       58.02      5.86 o 
   2   6   1      546.32      604.91     21.86 o 
   3   6   1      431.23      416.22     19.58 o 
   4   6   1     1325.00     1579.53     36.01 o 
   5   6   1      385.58      405.42     20.46 o 
   6   6   1      586.83      561.71     24.42 o 
   7   6   1      422.98      408.13     35.75 o 
   8   6   1        9.84       16.03     15.55 o 
   9   6   1        0.18       -7.33     15.46 o 
  10   6   1       12.50       15.51     20.59 o 
  11   6   1       15.73       25.64     22.83 o 
 -10   7   1        0.81      -14.35     21.86 o 
  -9   7   1      120.05      182.18     22.76 o 
  -8   7   1      374.12      440.02     28.13 o 
  -7   7   1      427.33      450.23     43.89 o 
  -6   7   1      380.25      346.75     21.70 o 
  -5   7   1      192.01      243.07     17.61 o 
  -4   7   1      350.36      319.54     23.12 o 
  -3   7   1      234.76      249.59     13.89 o 
  -2   7   1      749.10      785.74     18.30 o 
  -1   7   1       11.45        5.30      6.10 o 
   0   7   1       47.73       65.45      6.86 o 
   1   7   1      119.61      140.68      8.59 o 
   2   7   1     1748.91     1887.94     37.06 o 
   3   7   1     8076.59     7732.63    194.37 o 
   4   7   1      392.51      361.31     21.41 o 
   5   7   1        1.23       -0.42      9.09 o 
   6   7   1        1.32       26.91     12.03 o 
   7   7   1        7.32        1.30     13.12 o 
   8   7   1      242.73      303.13     25.41 o 
   9   7   1       11.18        9.96     16.31 o 
  10   7   1       20.41       11.45     19.58 o 
 -10   8   1        0.01        2.57     17.97 o 
  -9   8   1       23.37       26.84     17.64 o 
  -8   8   1      164.58      176.54     21.15 o 
  -7   8   1       77.51       73.82     16.53 o 
  -6   8   1        2.50       12.56     11.58 o 
  -5   8   1        6.97       -1.02      8.80 o 
  -4   8   1       10.49        8.68      9.05 o 
  -3   8   1      297.22      248.86     13.29 o 
  -2   8   1      980.15      968.39     20.53 o 
  -1   8   1      102.47      105.35      9.04 o 
   0   8   1      103.19      140.36      9.13 o 
   1   8   1       28.38       25.66      6.36 o 
   2   8   1       35.07       35.57      8.80 o 
   3   8   1       14.63       11.04      9.34 o 
   4   8   1       30.65       26.28     10.39 o 
   5   8   1      148.84      121.01     14.75 o 
   6   8   1      233.74      202.42     19.65 o 
   7   8   1       36.18       46.88     15.23 o 
   8   8   1        0.00        5.20     16.03 o 
   9   8   1       61.25       38.98     18.83 o 
  10   8   1        0.42      -12.21     21.07 o 
 -10   9   1        0.87      -23.63     20.04 o 
  -9   9   1        0.18       -4.27     15.79 o 
  -8   9   1       13.17       -6.40     17.53 o 
  -7   9   1      389.57      338.63     43.72 o 
  -6   9   1       15.75        5.36     12.50 o 
  -5   9   1       97.60      136.03     16.30 o 
  -4   9   1        8.21       14.81      9.61 o 
  -3   9   1        0.22       -0.95      8.07 o 
  -2   9   1        2.81       -1.20      5.77 o 
  -1   9   1      689.94      708.96     18.37 o 
   0   9   1      200.76      208.29     10.98 o 
   1   9   1     1107.79     1162.26     24.05 o 
   2   9   1      686.81      693.01     17.55 o 
   3   9   1      169.38      148.07     13.92 o 
   4   9   1       85.05       77.94     12.58 o 
   5   9   1      129.39      136.56     15.98 o 
   6   9   1      248.11      238.97     24.82 o 
   7   9   1      200.10      252.91     23.32 o 
   8   9   1       51.90       60.77     17.88 o 
   9   9   1      104.71       82.95     20.80 o 
  10   9   1       14.54       -2.45     21.86 o 
 -10  10   1       10.68       -5.87     18.45 o 
  -9  10   1       28.36       43.53     18.69 o 
  -8  10   1        0.65       27.93     17.08 o 
  -7  10   1      476.79      495.03     29.17 o 
  -6  10   1      905.23      913.20     33.96 o 
  -5  10   1      119.78       98.72     15.31 o 
  -4  10   1       81.12       81.37     13.07 o 
  -3  10   1       31.40       36.49     10.35 o 
  -2  10   1      227.16      228.60     11.87 o 
  -1  10   1     1199.72     1167.24     24.98 o 
   0  10   1      851.48      834.08     21.05 o 
   1  10   1        5.93        5.07      5.89 o 
   2  10   1      478.49      419.30     20.72 o 
   3  10   1       77.66       87.16     14.52 o 
   4  10   1      249.65      275.05     20.27 o 
   5  10   1      119.87      132.38     16.82 o 
   6  10   1      662.18      657.86     30.06 o 
   7  10   1      335.23      375.89     26.79 o 
   8  10   1        0.01        3.70     14.58 o 
   9  10   1       11.51        1.82     23.68 o 
  10  10   1        0.19      -18.23     19.58 o 
  -9  11   1        1.84       13.72     17.10 o 
  -8  11   1        0.30      -20.48     18.22 o 
  -7  11   1       37.94       13.77     14.86 o 
  -6  11   1        0.41      -24.05     15.48 o 
  -5  11   1      274.57      278.67     21.66 o 
  -4  11   1      301.86      311.71     24.25 o 
  -3  11   1      170.04      198.55     17.53 o 
  -2  11   1       68.25       86.60     11.85 o 
  -1  11   1        8.40       15.42      6.80 o 
   0  11   1      403.26      425.89     18.13 o 
   1  11   1      254.79      294.85     26.69 o 
   2  11   1        3.11        2.15      8.46 o 
   3  11   1        2.41       16.39     11.36 o 
   4  11   1       19.79       19.34     11.27 o 
   5  11   1     1123.29     1085.54     36.02 o 
   6  11   1      102.49       90.64     19.56 o 
   7  11   1       23.98       -1.85     16.40 o 
   8  11   1        1.31        8.68     15.88 o 
   9  11   1        2.88        0.74     17.15 o 
  -9  12   1       31.29       10.03     22.63 o 
  -8  12   1        3.34        3.57     15.68 o 
  -7  12   1       23.54       27.47     16.04 o 
  -6  12   1        3.68        4.20     14.03 o 
  -5  12   1       85.48      100.73     17.33 o 
  -4  12   1     1754.64     1750.42     52.46 o 
  -3  12   1      171.68      150.38     16.28 o 
  -2  12   1       18.51       20.12      9.94 o 
  -1  12   1       60.73       77.73      9.88 o 
   0  12   1      317.13      330.67     14.65 o 
   1  12   1        3.74       21.73     11.51 o 
   2  12   1      164.60      193.40     19.81 o 
   3  12   1       61.04       55.12     14.86 o 
   4  12   1     1057.37     1133.15     36.05 o 
   5  12   1      304.58      305.13     23.34 o 
   6  12   1       39.52       10.12     14.89 o 
   7  12   1       22.13       -1.34     14.51 o 
   8  12   1       35.00       21.02     17.03 o 
   9  12   1        0.17        8.44     17.95 o 
  -9  13   1        4.63      -11.28     20.34 o 
  -8  13   1        2.81        7.93     20.16 o 
  -7  13   1       66.74       35.54     16.59 o 
  -6  13   1        4.86        1.08     13.78 o 
  -5  13   1      254.46      203.54     30.29 o 
  -4  13   1       49.56       54.22     22.08 o 
  -3  13   1       21.97       34.38     13.17 o 
  -2  13   1      921.92      804.96     48.73 o 
  -1  13   1      258.12      282.76     17.10 o 
   0  13   1     1190.99     1200.94     35.30 o 
   1  13   1      109.68      154.73     28.92 o 
   2  13   1      148.70      166.76     16.89 o 
   3  13   1       35.58       39.98     15.77 o 
   4  13   1      471.03      437.85     26.01 o 
   5  13   1      468.26      505.81     47.77 o 
   6  13   1      141.92      149.00     20.59 o 
   7  13   1      104.87      164.54     26.42 o 
   8  13   1        0.79        3.94     16.56 o 
   9  13   1        9.64       -9.48     22.54 o 
  -8  14   1       45.97       27.86     21.31 o 
  -7  14   1        0.12       16.22     19.44 o 
  -6  14   1      177.47      149.54     21.50 o 
  -5  14   1       26.11       24.73     20.95 o 
  -4  14   1      858.17      815.91     38.51 o 
  -3  14   1      206.26      175.29     19.27 o 
  -2  14   1      439.04      358.10     23.22 o 
  -1  14   1     2950.10     2733.66     51.03 o 
   0  14   1     1200.18     1175.18     36.82 o 
   1  14   1        8.32       20.03     12.44 o 
   2  14   1       71.32       73.55     19.81 o 
   3  14   1       17.48       24.29     15.88 o 
   4  14   1      236.77      264.38     36.01 o 
   5  14   1       84.69       32.95     15.54 o 
   6  14   1       30.67       19.69     15.38 o 
   7  14   1        3.08       -5.55     15.38 o 
   8  14   1       29.83       48.37     18.97 o 
  -8  15   1        1.34       -3.22     20.16 o 
  -7  15   1       29.67       44.97     22.38 o 
  -6  15   1       50.88       68.62     22.46 o 
  -5  15   1        6.95       27.97     17.59 o 
  -4  15   1      488.31      486.14     40.85 o 
  -3  15   1       27.31       27.31     15.57 o 
  -2  15   1      332.04      301.84     31.11 o 
  -1  15   1        0.20       11.18     12.93 o 
   0  15   1        2.31       29.10     13.72 o 
   1  15   1      192.07      135.08     20.59 o 
   2  15   1        7.34       12.84     12.58 o 
   3  15   1      138.86      159.12     22.74 o 
   4  15   1      186.22      126.46     35.52 o 
   5  15   1       12.74       30.43     14.93 o 
   6  15   1        6.40       16.60     15.86 o 
   7  15   1       50.28       63.29     25.00 o 
   8  15   1       14.48       25.35     25.68 o 
  -7  16   1       17.45       25.03     20.79 o 
  -6  16   1       31.93       28.44     24.55 o 
  -5  16   1      108.51       70.17     22.86 o 
  -4  16   1      124.61       70.86     43.39 o 
  -3  16   1       70.99       71.12     17.76 o 
  -2  16   1        0.42      -15.91     14.20 o 
  -1  16   1       11.22       11.48     19.23 o 
   0  16   1      558.77      506.61     46.52 o 
   1  16   1       59.70       40.51     14.38 o 
   2  16   1       24.73       53.37     15.08 o 
   3  16   1       83.10       76.29     19.72 o 
   4  16   1      253.83      285.94     24.73 o 
   5  16   1       14.49       24.39     16.10 o 
   6  16   1        7.68       33.92     17.15 o 
   7  16   1        4.05       23.28     20.63 o 
  -6  17   1        0.17       31.37     25.61 o 
  -5  17   1        2.89       13.86     17.80 o 
  -4  17   1        0.81       -1.53     19.99 o 
  -3  17   1       21.00       35.37     41.81 o 
  -2  17   1       18.18       25.37     21.30 o 
  -1  17   1        3.92        1.87     15.16 o 
   0  17   1       11.95       18.01     17.31 o 
   1  17   1      101.58      104.47     18.52 o 
   2  17   1       35.35       20.71     17.15 o 
   3  17   1       26.27       36.49     17.38 o 
   4  17   1        3.19       26.34     14.83 o 
   5  17   1        7.50       27.49     25.50 o 
   6  17   1        4.71        7.42     23.17 o 
  -6  18   1       13.62       26.63     21.46 o 
  -5  18   1        0.01        6.07     21.88 o 
  -4  18   1        0.38       18.14     23.43 o 
  -3  18   1       26.64       50.66     24.47 o 
  -2  18   1        0.05       22.88     22.31 o 
  -1  18   1        5.28       21.79     20.62 o 
   0  18   1       32.77       48.12     22.31 o 
   1  18   1        3.37        1.85     15.77 o 
   2  18   1        5.06       25.03     18.03 o 
   3  18   1       55.73       91.71     25.37 o 
   4  18   1        5.47       34.18     18.22 o 
   5  18   1        4.23       21.12     32.87 o 
  -4  19   1       54.19       89.93     42.60 o 
  -3  19   1       33.47       53.45     27.31 o 
  -2  19   1       49.95       55.56     25.59 o 
  -1  19   1       28.25       -9.10     26.03 o 
   0  19   1        9.23       12.62     29.98 o 
   1  19   1       15.76       20.51     29.98 o 
   2  19   1       97.95       86.77     39.44 o 
   3  19   1      129.06      149.88     47.33 o 
   4  19   1       78.15      138.43     30.30 o 
  -3  20   1        0.00        4.77     23.97 o 
  -2  20   1        2.81       -4.16     52.06 o 
  -1  20   1        0.85      -39.44     28.40 o 
   3  20   1        2.38       -1.58     31.55 o 
 -11   0   2       39.86      105.70     47.33 o 
 -10   0   2       67.14       61.53     39.44 o 
  -9   0   2      473.52      500.50     52.06 o 
  -8   0   2      668.47      639.72     40.71 o 
  -7   0   2       81.27       88.32     20.62 o 
  -6   0   2     1000.57     1066.35     33.39 o 
  -5   0   2     6963.58     7066.31    113.43 o 
  -4   0   2     5966.28     6070.01     94.38 o 
  -3   0   2    33879.33    32153.10    419.21 o 
  -2   0   2   165852.11   155808.23   1997.48 o 
  -1   0   2     5821.65     4259.70     99.39 o 
   1   0   2     3147.19     3110.95     55.15 o 
   2   0   2     5697.07     5215.37    149.09 o 
   3   0   2      864.22     1058.87     31.78 o 
   4   0   2      394.48      375.54     22.31 o 
   5   0   2      755.23      736.59     32.90 o 
   6   0   2     1122.07     1117.25     42.94 o 
   7   0   2      143.33      114.46     22.23 o 
   8   0   2      211.64      162.50     26.50 o 
   9   0   2       16.00      -18.98     18.57 o 
  10   0   2      145.34      118.32     45.75 o 
  11   0   2       40.25       42.60     44.17 o 
 -11   1   2       18.58       36.23     28.94 o 
 -10   1   2        9.08       14.72     20.95 o 
  -9   1   2        1.55        0.82     14.90 o 
  -8   1   2       71.69       51.38     15.40 o 
  -7   1   2      280.39      294.02     19.30 o 
  -6   1   2      297.08      288.83     15.76 o 
  -5   1   2     2066.61     2289.25     38.08 o 
  -4   1   2     3971.52     3812.76     45.90 o 
  -3   1   2     2059.98     1967.11     26.38 o 
  -2   1   2      433.03      483.44     11.32 o 
  -1   1   2       77.83      160.47      6.08 o 
   0   1   2       53.62       75.29      6.06 o 
   1   1   2     1047.84      747.74     15.03 o 
   2   1   2     4154.16     4136.13     48.55 o 
   3   1   2      256.69      236.51     13.37 o 
   4   1   2     2395.34     2446.12     42.34 o 
   5   1   2       29.43       19.49      9.37 o 
   6   1   2      543.13      565.20     30.17 o 
   7   1   2       30.94       22.28     15.26 o 
   8   1   2       22.92       10.78     14.50 o 
   9   1   2       22.43       20.77     18.11 o 
  10   1   2      165.88      115.70     31.78 o 
  11   1   2        0.25      -23.30     23.97 o 
 -11   2   2        2.67      -11.99     20.55 o 
 -10   2   2       32.50       41.85     30.69 o 
  -9   2   2      310.52      345.24     31.67 o 
  -8   2   2      145.37      143.96     16.54 o 
  -7   2   2       53.03       37.47     14.63 o 
  -6   2   2      123.99      176.95     13.19 o 
  -5   2   2     2495.71     2577.75     41.23 o 
  -4   2   2     2513.18     2532.98     37.86 o 
  -3   2   2     1197.29     1086.52     20.06 o 
  -2   2   2     4634.58     4387.74     50.73 o 
  -1   2   2     3047.15     3371.76     60.42 o 
   0   2   2     3926.74     4062.17     71.16 o 
   1   2   2     8070.55     8835.10    105.20 o 
   2   2   2     4493.52     4665.94     54.06 o 
   3   2   2     2392.26     2444.36     34.67 o 
   4   2   2       37.85       52.05      7.95 o 
   5   2   2        3.17       15.01      8.13 o 
   6   2   2       79.34       86.50     12.65 o 
   7   2   2       37.12       36.70     15.15 o 
   8   2   2       36.32       23.14     17.15 o 
   9   2   2       52.50       66.28     21.93 o 
  10   2   2       22.72       51.01     21.86 o 
  11   2   2        4.32      -22.76     25.77 o 
 -11   3   2       22.71      -13.05     19.77 o 
 -10   3   2       74.89       78.50     23.33 o 
  -9   3   2        0.40      -11.33     14.68 o 
  -8   3   2       91.59       69.31     16.95 o 
  -7   3   2       21.54       15.38     10.44 o 
  -6   3   2       99.75       96.51     11.31 o 
  -5   3   2       16.14       -4.44      7.03 o 
  -4   3   2      899.89      819.27     19.42 o 
  -3   3   2     5119.55     4811.76     64.71 o 
  -2   3   2      292.04      270.84     13.20 o 
  -1   3   2     1808.41     1604.46     24.18 o 
   0   3   2     6990.15     6595.53     70.21 o 
   1   3   2      129.90      172.92     13.39 o 
   2   3   2     4456.38     4321.96     59.72 o 
   3   3   2       35.51       36.77      5.93 o 
   4   3   2      451.67      383.19     14.17 o 
   5   3   2      529.55      515.72     17.65 o 
   6   3   2       71.49       73.69     11.04 o 
   7   3   2       20.05       13.68     12.29 o 
   8   3   2        0.35      -25.00     14.96 o 
   9   3   2       59.16       59.43     21.08 o 
  10   3   2        8.61       -6.00     18.99 o 
  11   3   2        7.32       13.39     25.10 o 
 -11   4   2        0.46      -11.73     25.82 o 
 -10   4   2       19.04       -2.21     16.47 o 
  -9   4   2       60.48       31.23     16.54 o 
  -8   4   2       15.39        7.66     14.80 o 
  -7   4   2        1.49      -11.59     10.52 o 
  -6   4   2       97.87       83.68     13.42 o 
  -5   4   2        0.75       -6.95      6.61 o 
  -4   4   2      166.20      187.56     12.60 o 
  -3   4   2       50.61       60.59      7.92 o 
  -2   4   2       82.61       56.12      5.73 o 
  -1   4   2      215.31      238.61      9.22 o 
   0   4   2     2369.75     2498.20     35.48 o 
   1   4   2      273.82      333.80     13.95 o 
   2   4   2     6817.71     6575.18     86.33 o 
   3   4   2        7.39       -4.59      6.40 o 
   4   4   2      339.08      327.35     17.90 o 
   5   4   2        0.74       -3.18      6.88 o 
   6   4   2        2.01        9.20      8.57 o 
   7   4   2       13.38       31.11     13.56 o 
   8   4   2       54.09       34.96     18.07 o 
   9   4   2        0.08        2.54     17.54 o 
  10   4   2        0.07       17.67     19.01 o 
  11   4   2        0.26      -22.48     19.72 o 
 -11   5   2        0.19       17.49     22.66 o 
 -10   5   2       23.07        7.81     32.81 o 
  -9   5   2        1.13      -21.68     13.94 o 
  -8   5   2        3.51        5.81     13.86 o 
  -7   5   2       29.44       32.25     16.17 o 
  -6   5   2       38.87       41.04     10.57 o 
  -5   5   2      582.96      594.91     21.44 o 
  -4   5   2      639.55      800.57     25.80 o 
  -3   5   2      150.77      133.55     11.16 o 
  -2   5   2       27.16       37.63      5.28 o 
  -1   5   2      716.04      658.90     15.31 o 
   0   5   2     1550.72     1461.56     25.22 o 
   1   5   2      964.59      963.68     21.45 o 
   2   5   2     2321.63     2060.40     36.85 o 
   3   5   2      231.15      293.55     24.82 o 
   4   5   2      246.20      196.65     15.36 o 
   5   5   2      674.06      712.07     34.45 o 
   6   5   2      330.49      321.31     20.40 o 
   7   5   2       17.66       32.29     15.94 o 
   8   5   2       69.02       54.09     16.95 o 
   9   5   2       44.97       64.01     21.99 o 
  10   5   2       26.53       41.79     22.66 o 
  11   5   2        0.46       11.68     36.96 o 
 -11   6   2        0.71      -26.45     22.42 o 
 -10   6   2       17.85       30.73     18.05 o 
  -9   6   2      157.29      188.68     22.28 o 
  -8   6   2      145.26      169.14     20.34 o 
  -7   6   2      126.40      162.95     18.16 o 
  -6   6   2      145.09      170.68     22.17 o 
  -5   6   2      245.78      252.57     13.49 o 
  -4   6   2      337.67      313.74     14.54 o 
  -3   6   2      599.07      596.89     16.86 o 
  -2   6   2     1156.48     1094.58     21.36 o 
  -1   6   2      608.36      696.34     20.89 o 
   0   6   2        6.94        1.95      4.35 o 
   1   6   2        1.10       -1.94      4.12 o 
   2   6   2        0.06        8.62      6.58 o 
   3   6   2     2027.91     2012.94     55.61 o 
   4   6   2       88.61       92.05     12.02 o 
   5   6   2      551.66      545.12     22.77 o 
   6   6   2       60.04       86.87     14.32 o 
   7   6   2       19.04       42.93     14.51 o 
   8   6   2       19.94       26.74     21.18 o 
   9   6   2       31.47       22.47     17.22 o 
  10   6   2       47.31       50.63     23.54 o 
 -11   7   2       52.30       35.43     20.85 o 
 -10   7   2       17.68       25.86     18.16 o 
  -9   7   2      163.93      148.20     21.28 o 
  -8   7   2       96.72       85.66     17.53 o 
  -7   7   2      416.14      383.81     24.53 o 
  -6   7   2      185.58      192.09     17.60 o 
  -5   7   2     1158.55     1202.97     32.96 o 
  -4   7   2      528.91      526.67     23.53 o 
  -3   7   2     1780.85     1945.80     38.44 o 
  -2   7   2       19.20        9.89      5.16 o 
  -1   7   2      715.06      760.41     19.02 o 
   0   7   2      438.70      483.85     18.25 o 
   1   7   2       32.90       47.59      6.14 o 
   2   7   2     3332.45     3510.95     66.19 o 
   3   7   2      754.19      976.34     26.94 o 
   4   7   2      878.85      905.11     27.78 o 
   5   7   2      801.67      827.90     30.06 o 
   6   7   2       32.63       44.90     13.56 o 
   7   7   2      763.17      779.44     31.95 o 
   8   7   2      369.92      345.62     27.29 o 
   9   7   2       88.70      110.72     21.55 o 
  10   7   2        0.02        3.45     36.74 o 
 -10   8   2       10.70       16.87     18.11 o 
  -9   8   2        6.08       -0.41     15.25 o 
  -8   8   2      376.63      397.34     38.78 o 
  -7   8   2      710.31      550.03     48.05 o 
  -6   8   2      190.40      193.15     18.13 o 
  -5   8   2        0.28       -8.34      8.70 o 
  -4   8   2       42.93       19.68      9.42 o 
  -3   8   2     1209.25     1345.18     25.89 o 
  -2   8   2       12.96       60.27     10.60 o 
  -1   8   2      484.15      536.85     22.92 o 
   0   8   2     4420.71     4849.39     61.21 o 
   1   8   2     3028.01     3284.81     45.47 o 
   2   8   2      173.23      178.09     15.97 o 
   3   8   2      264.47      334.90     40.76 o 
   4   8   2      824.40      883.61     28.15 o 
   5   8   2      251.31      248.02     18.67 o 
   6   8   2       60.43       59.44     14.51 o 
   7   8   2       73.73       81.85     17.49 o 
   8   8   2      115.68      155.04     21.64 o 
   9   8   2      172.27      182.15     33.23 o 
  10   8   2       39.89       12.11     20.49 o 
 -10   9   2        0.06       -3.23     17.58 o 
  -9   9   2        6.38       -6.63     15.48 o 
  -8   9   2       34.61       37.38     16.27 o 
  -7   9   2       40.44       52.02     15.96 o 
  -6   9   2      204.41      203.17     19.77 o 
  -5   9   2      436.41      467.14     23.99 o 
  -4   9   2      565.46      575.18     23.57 o 
  -3   9   2     1406.36     1464.25     33.34 o 
  -2   9   2      212.48      209.99     11.60 o 
  -1   9   2       21.54       12.39      6.39 o 
   0   9   2       75.90       96.06      8.61 o 
   1   9   2      502.21      552.23     21.29 o 
   2   9   2      205.46      262.15     15.96 o 
   3   9   2       11.75       -2.59      8.62 o 
   4   9   2       15.25       -3.36      8.80 o 
   5   9   2      219.33      197.69     29.15 o 
   6   9   2       48.32       41.70     14.55 o 
   7   9   2       34.32       29.74     15.93 o 
   8   9   2       76.72       63.86     18.60 o 
   9   9   2        0.07       -3.71     16.16 o 
  10   9   2       20.34       -9.43     25.50 o 
 -10  10   2        1.95       -8.96     21.93 o 
  -9  10   2       49.74       75.89     20.30 o 
  -8  10   2       24.49       44.91     16.54 o 
  -7  10   2       16.41        5.60     13.89 o 
  -6  10   2        0.30       -6.08     12.37 o 
  -5  10   2       35.76       32.36     12.78 o 
  -4  10   2        0.00       -9.64      9.80 o 
  -3  10   2        9.63       23.49     13.21 o 
  -2  10   2      284.11      303.55     13.66 o 
  -1  10   2      297.00      269.06     11.85 o 
   0  10   2      124.31      121.01     11.20 o 
   1  10   2      235.41      242.89     20.67 o 
   2  10   2       50.64       48.36     10.54 o 
   3  10   2      287.75      254.04     17.51 o 
   4  10   2      103.32      101.07     14.25 o 
   5  10   2      226.02      224.09     19.65 o 
   6  10   2      233.77      225.83     21.60 o 
   7  10   2      279.17      301.84     25.21 o 
   8  10   2       14.51        4.35     24.59 o 
   9  10   2        0.00       -2.91     23.98 o 
  10  10   2        1.16      -41.70     28.24 o 
  -9  11   2       76.50       49.43     23.68 o 
  -8  11   2      120.11       87.75     19.07 o 
  -7  11   2        0.00       15.96     14.92 o 
  -6  11   2      108.81       87.69     17.27 o 
  -5  11   2       27.75       15.31     11.90 o 
  -4  11   2      321.48      304.01     25.40 o 
  -3  11   2       27.06       22.89     11.84 o 
  -2  11   2       45.62       53.41     10.70 o 
  -1  11   2        0.08       -3.85      5.55 o 
   0  11   2      158.89      133.27     12.50 o 
   1  11   2      222.19      267.31     16.95 o 
   2  11   2        3.99       16.08      9.20 o 
   3  11   2       42.44       53.81     12.00 o 
   4  11   2       34.31       40.37     12.84 o 
   5  11   2       21.44       24.99     13.79 o 
   6  11   2      256.04      248.18     27.78 o 
   7  11   2        3.53      -10.92     17.53 o 
   8  11   2        2.68       -0.09     15.63 o 
   9  11   2        0.58       -6.08     28.01 o 
  -9  12   2        5.33       10.59     21.40 o 
  -8  12   2        3.55        7.62     19.46 o 
  -7  12   2       19.32       13.21     14.60 o 
  -6  12   2        8.62        6.33     14.17 o 
  -5  12   2       12.30       29.34     14.17 o 
  -4  12   2       30.06       47.48     20.12 o 
  -3  12   2        2.59       -5.96      9.44 o 
  -2  12   2       85.06      129.99     14.93 o 
  -1  12   2       39.32       22.71      7.16 o 
   0  12   2       66.36       79.48     11.18 o 
   1  12   2       59.66       64.72     11.34 o 
   2  12   2       27.66       27.61     10.79 o 
   3  12   2      263.51      233.70     21.51 o 
   4  12   2       28.48       25.93     12.96 o 
   5  12   2      388.63      436.30     28.69 o 
   6  12   2        9.54       -3.76     13.72 o 
   7  12   2      100.36      135.22     22.77 o 
   8  12   2        3.57        4.11     16.53 o 
   9  12   2        5.00       24.68     26.64 o 
  -9  13   2        2.00        3.72     21.82 o 
  -8  13   2       15.30       -1.89     18.81 o 
  -7  13   2       35.14       27.29     19.72 o 
  -6  13   2        3.35       11.28     17.11 o 
  -5  13   2        0.56       41.28     14.46 o 
  -4  13   2      604.79      557.84     32.26 o 
  -3  13   2        8.02        4.85     11.50 o 
  -2  13   2       21.50       26.69     12.21 o 
  -1  13   2      383.87      366.95     18.65 o 
   0  13   2       71.79       69.83     14.86 o 
   1  13   2      168.26      170.95     16.45 o 
   2  13   2      278.60      292.10     26.19 o 
   3  13   2       59.26       41.62     16.03 o 
   4  13   2      797.27      789.89     41.44 o 
   5  13   2      178.52      140.16     20.20 o 
   6  13   2        3.96        8.54     20.27 o 
   7  13   2       51.52       46.94     18.14 o 
   8  13   2       16.29       38.42     18.32 o 
  -8  14   2       14.43       31.96     20.69 o 
  -7  14   2      171.17      238.74     30.30 o 
  -6  14   2       38.24       72.70     20.91 o 
  -5  14   2      412.22      352.04     30.94 o 
  -4  14   2       78.03      126.33     21.31 o 
  -3  14   2      956.37      844.23     33.04 o 
  -2  14   2      123.54      125.65     17.27 o 
  -1  14   2      199.10      247.66     26.42 o 
   0  14   2       76.99      100.39     16.27 o 
   1  14   2      243.95      246.72     20.30 o 
   2  14   2      366.09      370.92     23.72 o 
   3  14   2      546.17      447.00     48.46 o 
   4  14   2       22.64       46.16     15.37 o 
   5  14   2      120.78      107.10     18.22 o 
   6  14   2        7.78       15.48     15.93 o 
   7  14   2       39.74       28.20     17.30 o 
   8  14   2       21.43       50.56     19.86 o 
  -8  15   2        6.45       22.47     21.82 o 
  -7  15   2       50.61       66.08     25.62 o 
  -6  15   2        5.97       22.14     18.81 o 
  -5  15   2       14.23       40.31     18.17 o 
  -4  15   2       22.08       20.80     20.85 o 
  -3  15   2       76.64      102.00     21.20 o 
  -2  15   2      173.44      169.22     18.88 o 
  -1  15   2      547.29      492.34     32.07 o 
   0  15   2        8.67       -7.42     11.94 o 
   1  15   2       19.10        3.51     12.17 o 
   2  15   2     1154.83     1124.82     37.19 o 
   3  15   2      171.94      153.75     22.15 o 
   4  15   2       67.08       62.67     19.58 o 
   5  15   2       51.52       60.21     17.49 o 
   6  15   2        2.13        9.09     15.35 o 
   7  15   2        0.54       -0.81     16.11 o 
  -7  16   2       25.81       38.63     22.15 o 
  -6  16   2        4.45       20.03     18.51 o 
  -5  16   2       64.55       53.29     27.97 o 
  -4  16   2       76.39       61.13     31.55 o 
  -3  16   2        7.19       -2.16     25.80 o 
  -2  16   2        6.04       -5.52     18.96 o 
  -1  16   2        3.74       -3.01     21.30 o 
   0  16   2       19.61       28.19     13.56 o 
   1  16   2        8.66        5.93     15.71 o 
   2  16   2       78.39       71.32     16.12 o 
   3  16   2        3.56        4.35     15.27 o 
   4  16   2       29.70       34.15     18.22 o 
   5  16   2       12.88       16.60     15.54 o 
   6  16   2        0.24       -3.14     15.80 o 
   7  16   2       29.67       51.21     19.86 o 
  -6  17   2        0.10        2.66     19.08 o 
  -5  17   2        1.16       20.02     19.45 o 
  -4  17   2       17.83       12.74     21.56 o 
  -3  17   2       59.62      113.21     28.75 o 
  -2  17   2        2.78       -0.95     19.50 o 
  -1  17   2      115.04      106.13     26.70 o 
   0  17   2      391.97      443.52     71.00 o 
   1  17   2      160.26      178.66     20.36 o 
   2  17   2        6.49       10.52     16.40 o 
   3  17   2       29.53        8.56     16.24 o 
   4  17   2       97.19      124.52     19.73 o 
   5  17   2       75.54       79.60     18.70 o 
   6  17   2        2.45       15.03     16.80 o 
  -6  18   2        1.18       19.98     20.95 o 
  -5  18   2       13.45        8.10     18.46 o 
  -4  18   2        0.45       55.22     39.44 o 
  -3  18   2       10.43       23.66     24.54 o 
  -2  18   2       22.35       13.41     21.20 o 
  -1  18   2       11.45      -22.57     18.38 o 
   0  18   2        0.95       25.81     21.73 o 
   1  18   2       26.14       26.10     26.82 o 
   2  18   2       15.44        4.45     18.87 o 
   3  18   2       27.58       59.04     25.08 o 
   4  18   2        1.09        9.32     21.41 o 
   5  18   2        3.27       32.22     16.89 o 
  -4  19   2       36.42       28.40     37.86 o 
  -3  19   2        8.00       24.82     24.93 o 
  -2  19   2       23.80       40.16     37.08 o 
  -1  19   2        0.01       -9.92     19.50 o 
   0  19   2       54.16       59.16     25.66 o 
   1  19   2       30.43       37.86     33.13 o 
   2  19   2       11.46       22.09     29.98 o 
   3  19   2        6.49       44.95     25.08 o 
   4  19   2        0.04       23.66     37.86 o 
  -3  20   2       17.39       47.14     27.82 o 
  -2  20   2       14.01       15.78     25.66 o 
  -1  20   2        1.89        2.50     22.85 o 
   0  20   2        2.48      -18.93     28.40 o 
   1  20   2       16.52        1.58     29.98 o 
 -11   1   3       27.47       10.98     27.82 o 
 -10   1   3        5.48      -36.43     18.22 o 
  -9   1   3      105.65      109.76     19.12 o 
  -8   1   3        5.28        7.66     13.75 o 
  -7   1   3        7.65        7.33      9.64 o 
  -6   1   3      108.93      139.29     12.53 o 
  -5   1   3     2059.08     2023.76     31.74 o 
  -4   1   3     1235.14     1165.83     20.78 o 
  -3   1   3     5355.18     5435.23     58.13 o 
  -2   1   3    19299.54    19581.92    182.07 o 
  -1   1   3      132.86      186.49      8.20 o 
   0   1   3      442.40      524.45     12.05 o 
   1   1   3     8420.75     7961.17    107.53 o 
   2   1   3       80.78       96.17      7.39 o 
   3   1   3      906.76      989.27     21.59 o 
   4   1   3      656.56      657.41     24.59 o 
   5   1   3        6.32        7.50      8.62 o 
   6   1   3      529.05      527.27     21.95 o 
   7   1   3        8.43       27.65     11.74 o 
   8   1   3       65.17       72.46     16.25 o 
   9   1   3       27.68       49.03     19.91 o 
  10   1   3        7.13        0.14     24.24 o 
  11   1   3        1.85       12.69     27.31 o 
 -11   2   3       58.59       65.65     24.56 o 
 -10   2   3       19.88       -3.50     20.74 o 
  -9   2   3      362.96      405.60     27.47 o 
  -8   2   3      220.25      209.10     20.92 o 
  -7   2   3      299.35      303.84     23.31 o 
  -6   2   3       20.42       28.15      9.55 o 
  -5   2   3      345.36      367.10     15.71 o 
  -4   2   3     1015.27     1126.82     22.92 o 
  -3   2   3     6016.28     5945.96     69.10 o 
  -2   2   3     2982.25     3229.78     39.91 o 
  -1   2   3        0.53       10.32      4.37 o 
   0   2   3     2962.73     2412.95     37.38 o 
   1   2   3     4347.41     3813.44     43.66 o 
   2   2   3     3530.02     3183.45     39.80 o 
   3   2   3     4716.33     4308.31     53.93 o 
   4   2   3      187.08      219.38     14.51 o 
   5   2   3     1065.06     1107.57     28.03 o 
   6   2   3        0.82        5.61      9.27 o 
   7   2   3      325.93      321.68     29.10 o 
   8   2   3        3.31      -16.07     15.34 o 
   9   2   3       39.93       18.14     19.72 o 
  10   2   3       82.33      100.38     24.73 o 
  11   2   3        8.29       29.60     28.30 o 
 -11   3   3        1.85      -21.76     25.58 o 
 -10   3   3       24.31        2.79     19.80 o 
  -9   3   3       39.82       35.11     16.70 o 
  -8   3   3       62.31       36.50     13.32 o 
  -7   3   3        3.59       -9.78      9.23 o 
  -6   3   3       12.59       -9.95      7.57 o 
  -5   3   3      291.97      282.75     14.16 o 
  -4   3   3      368.95      390.49     21.53 o 
  -3   3   3      347.39      324.57     18.80 o 
  -2   3   3     3145.64     2799.88     36.02 o 
  -1   3   3      829.79      942.12     21.01 o 
   0   3   3    15437.98    14509.20    165.24 o 
   1   3   3      329.50      414.61     12.29 o 
   2   3   3      383.57      449.35     11.02 o 
   3   3   3       20.92       35.26      6.06 o 
   4   3   3      248.23      238.29     12.05 o 
   5   3   3      966.46      846.65     22.21 o 
   6   3   3      297.67      322.07     16.70 o 
   7   3   3       79.85       58.48     16.68 o 
   8   3   3      100.35      101.89     21.54 o 
   9   3   3       12.24       31.12     20.48 o 
  10   3   3       42.28       11.11     20.87 o 
  11   3   3       19.30       48.25     30.54 o 
 -11   4   3        0.37        3.64     29.86 o 
 -10   4   3       51.19       35.04     18.19 o 
  -9   4   3       99.66       50.25     16.99 o 
  -8   4   3       42.47       15.91     14.32 o 
  -7   4   3      108.99      115.01     13.42 o 
  -6   4   3       82.09       90.84     11.00 o 
  -5   4   3      413.22      350.06     15.46 o 
  -4   4   3      966.38      986.55     23.79 o 
  -3   4   3     6810.98     6974.55     89.43 o 
  -2   4   3     1419.91     1358.51     23.84 o 
  -1   4   3     3948.87     3463.94     46.65 o 
   0   4   3     3679.96     3217.11     44.47 o 
   1   4   3     6487.04     6141.99     78.98 o 
   2   4   3     9044.47     8108.40    177.17 o 
   3   4   3      311.67      278.24     10.36 o 
   4   4   3      187.18      176.13     12.41 o 
   5   4   3       13.48        6.72      7.46 o 
   6   4   3      141.58      110.40     14.89 o 
   7   4   3        7.01       -1.16     12.17 o 
   8   4   3        1.79      -25.44     14.82 o 
   9   4   3       61.45       47.65     20.91 o 
  10   4   3       35.78       41.07     21.74 o 
  11   4   3       18.38       19.04     21.75 o 
 -11   5   3       10.39      -23.24     17.99 o 
 -10   5   3        5.31       -4.15     16.37 o 
  -9   5   3       69.89      111.45     21.86 o 
  -8   5   3        0.32      -27.86     16.92 o 
  -7   5   3       15.38       -2.00     11.50 o 
  -6   5   3     1108.03     1110.64     28.24 o 
  -5   5   3      551.73      485.03     17.33 o 
  -4   5   3     4503.36     4890.18     63.49 o 
  -3   5   3      379.11      334.51     26.42 o 
  -2   5   3      417.72      390.42     11.90 o 
  -1   5   3     1147.28     1119.09     18.61 o 
   0   5   3     2208.23     1992.33     27.85 o 
   1   5   3       23.13        8.84      4.17 o 
   2   5   3     1891.57     1668.16     31.87 o 
   3   5   3       10.89        4.91     11.39 o 
   4   5   3      130.80      138.72     13.38 o 
   5   5   3      218.91      192.95     16.36 o 
   6   5   3       54.73       49.87     12.74 o 
   7   5   3      113.23      150.52     19.02 o 
   8   5   3      237.36      184.24     24.89 o 
   9   5   3        2.69       -3.23     18.64 o 
  10   5   3        0.21      -15.38     22.78 o 
  11   5   3        8.46       -1.09     22.53 o 
 -11   6   3        3.26       10.25     18.95 o 
 -10   6   3       19.86       16.67     16.30 o 
  -9   6   3      163.87      175.48     22.27 o 
  -8   6   3      314.52      334.01     26.77 o 
  -7   6   3      341.84      389.55     24.06 o 
  -6   6   3      114.17      154.96     15.84 o 
  -5   6   3      640.74      719.81     21.81 o 
  -4   6   3      793.42      817.47     20.30 o 
  -3   6   3      281.31      318.05     17.29 o 
  -2   6   3     6043.15     6030.67     71.96 o 
  -1   6   3      351.44      310.31     21.03 o 
   0   6   3      283.29      239.25     15.52 o 
   1   6   3        3.36        4.20      4.54 o 
   2   6   3     1594.75     1603.46     32.48 o 
   3   6   3       56.70       37.50      9.37 o 
   4   6   3      178.01      166.51     14.58 o 
   5   6   3       63.04       81.27     13.12 o 
   6   6   3       87.15       57.99     13.99 o 
   7   6   3      181.12      183.08     19.96 o 
   8   6   3      244.67      245.07     28.69 o 
   9   6   3       28.93       11.27     19.42 o 
  10   6   3        0.03       20.38     26.43 o 
 -11   7   3       64.79       62.48     21.73 o 
 -10   7   3        3.53      -12.53     24.14 o 
  -9   7   3       89.78       87.57     18.92 o 
  -8   7   3       28.65       31.61     14.37 o 
  -7   7   3      536.64      505.34     34.61 o 
  -6   7   3      551.21      532.81     46.68 o 
  -5   7   3      230.41      249.97     31.40 o 
  -4   7   3      210.88      186.76     11.38 o 
  -3   7   3     1049.28     1171.77     23.66 o 
  -2   7   3     1165.50     1203.37     23.48 o 
  -1   7   3      455.98      434.70     22.80 o 
   0   7   3        1.19       -7.68      5.02 o 
   1   7   3     1611.44     1564.60     27.09 o 
   2   7   3     1129.13     1241.11     28.97 o 
   3   7   3        0.52       -6.12      8.14 o 
   4   7   3      304.67      311.98     21.29 o 
   5   7   3        7.57        5.52     10.25 o 
   6   7   3      275.90      237.86     22.77 o 
   7   7   3      807.49      795.53     33.25 o 
   8   7   3      212.52      247.85     24.36 o 
   9   7   3       56.94       58.59     25.67 o 
  10   7   3       59.26       67.29     24.73 o 
 -10   8   3       42.40       25.57     23.00 o 
  -9   8   3        0.51       -1.27     15.59 o 
  -8   8   3        9.66       34.92     14.58 o 
  -7   8   3      120.71      123.55     17.66 o 
  -6   8   3      114.80       87.74     15.04 o 
  -5   8   3      210.67      236.32     18.06 o 
  -4   8   3      111.24      123.86     10.90 o 
  -3   8   3      152.45      155.74     14.00 o 
  -2   8   3      451.74      468.89     15.03 o 
  -1   8   3      129.08      112.03     11.36 o 
   0   8   3       54.37       93.33      9.33 o 
   1   8   3     2727.46     2768.07     40.05 o 
   2   8   3     1390.06     1442.51     52.60 o 
   3   8   3     1114.49     1272.43     32.59 o 
   4   8   3      228.14      262.49     28.46 o 
   5   8   3       61.83       43.36     12.21 o 
   6   8   3       38.74       16.36     13.11 o 
   7   8   3       16.72        8.56     14.96 o 
   8   8   3       21.55       12.86     24.98 o 
   9   8   3       65.98      109.21     22.25 o 
  10   8   3       19.44       31.14     22.50 o 
 -10   9   3        8.63        0.27     21.01 o 
  -9   9   3       64.54       43.18     21.18 o 
  -8   9   3      188.80      211.72     22.22 o 
  -7   9   3       46.97       77.64     16.11 o 
  -6   9   3       14.69       23.26     16.62 o 
  -5   9   3       64.47       67.60     13.08 o 
  -4   9   3       12.71       12.94     10.30 o 
  -3   9   3      150.04      179.16     16.20 o 
  -2   9   3      151.74      182.43     13.94 o 
  -1   9   3       83.21       66.81      8.03 o 
   0   9   3     2907.72     3017.42     49.88 o 
   1   9   3       94.01       80.50      8.12 o 
   2   9   3        2.59       -9.99      8.20 o 
   3   9   3       63.53       64.23     11.97 o 
   4   9   3       70.02       70.64     12.50 o 
   5   9   3       97.93       58.57     16.40 o 
   6   9   3        0.96       -6.45     12.77 o 
   7   9   3       10.33        5.94     14.77 o 
   8   9   3       23.45       19.59     17.25 o 
   9   9   3       32.24       30.05     19.36 o 
  10   9   3        4.51       -4.30     18.01 o 
 -10  10   3        4.05      -19.10     22.72 o 
  -9  10   3       77.36       49.28     27.43 o 
  -8  10   3       40.00       29.73     16.62 o 
  -7  10   3       30.75       32.47     14.66 o 
  -6  10   3      152.28      122.79     20.49 o 
  -5  10   3        0.55       -6.63      9.89 o 
  -4  10   3        0.52       -1.71     10.30 o 
  -3  10   3      100.23      106.51     12.94 o 
  -2  10   3        1.64        6.85      6.03 o 
  -1  10   3      353.08      369.75     27.39 o 
   0  10   3      368.16      411.13     16.61 o 
   1  10   3      476.86      528.46     16.38 o 
   2  10   3        0.42        6.79      9.94 o 
   3  10   3      189.29      212.10     16.54 o 
   4  10   3      445.92      411.61     43.49 o 
   5  10   3       28.21       17.23     12.96 o 
   6  10   3        3.01      -10.76     18.22 o 
   7  10   3      106.51      102.26     19.44 o 
   8  10   3       34.20       12.44     17.29 o 
   9  10   3        1.57      -11.27     16.61 o 
  -9  11   3       12.41       19.32     21.40 o 
  -8  11   3        0.79       -0.78     16.68 o 
  -7  11   3        7.39       10.58     14.35 o 
  -6  11   3       17.44        0.27     12.65 o 
  -5  11   3        2.28       -1.25     11.42 o 
  -4  11   3      856.51      766.62     28.81 o 
  -3  11   3       74.50       77.35     12.37 o 
  -2  11   3      285.00      236.59     13.27 o 
  -1  11   3        0.01       -2.52      5.61 o 
   0  11   3      650.48      710.49     22.88 o 
   1  11   3        2.50       -9.05      7.34 o 
   2  11   3       40.60       31.22     11.65 o 
   3  11   3       91.81      113.02     14.32 o 
   4  11   3       36.90       35.34     12.96 o 
   5  11   3      133.73      108.91     17.49 o 
   6  11   3      293.96      280.22     23.82 o 
   7  11   3       14.46       -3.54     19.81 o 
   8  11   3       47.48       14.41     23.00 o 
   9  11   3        0.05      -13.45     16.51 o 
  -9  12   3       44.98       43.95     23.65 o 
  -8  12   3        6.81       38.30     20.00 o 
  -7  12   3        9.78       30.64     19.34 o 
  -6  12   3       42.54       16.71     17.11 o 
  -5  12   3       68.30       53.21     15.04 o 
  -4  12   3       18.67       42.98     13.74 o 
  -3  12   3      770.98      718.29     27.76 o 
  -2  12   3      410.32      388.03     20.50 o 
  -1  12   3       17.66       29.37      7.31 o 
   0  12   3       24.63       30.87      8.94 o 
   1  12   3        1.11       -1.09     10.25 o 
   2  12   3      113.41       83.24     13.00 o 
   3  12   3        0.57       -3.28     14.57 o 
   4  12   3        3.23        8.77     13.09 o 
   5  12   3      306.05      342.30     33.47 o 
   6  12   3       42.41       10.89     14.99 o 
   7  12   3        0.23       -1.81     14.68 o 
   8  12   3       15.81       23.99     18.58 o 
   9  12   3        0.21      -11.61     17.61 o 
  -9  13   3        0.56      -31.40     18.81 o 
  -8  13   3        2.32      -14.83     17.72 o 
  -7  13   3        0.01        7.68     17.85 o 
  -6  13   3      210.49      189.74     31.88 o 
  -5  13   3      337.79      333.86     29.39 o 
  -4  13   3     1417.91     1670.66     55.16 o 
  -3  13   3        4.69       15.53     12.33 o 
  -2  13   3      147.44      190.23     17.30 o 
  -1  13   3       53.69       42.42     10.20 o 
   0  13   3      707.45      638.43     23.61 o 
   1  13   3     1184.16     1031.33     31.87 o 
   2  13   3       47.02       35.20     15.71 o 
   3  13   3      278.09      281.69     26.42 o 
   4  13   3       90.97      104.51     16.89 o 
   5  13   3       17.47       38.15     15.69 o 
   6  13   3      233.59      241.42     23.47 o 
   7  13   3        0.82       -3.19     16.04 o 
   8  13   3       18.41       43.45     19.82 o 
  -8  14   3       31.79       32.40     21.24 o 
  -7  14   3       71.58       92.31     23.45 o 
  -6  14   3      432.00      388.18     34.00 o 
  -5  14   3        1.43       -3.54     16.01 o 
  -4  14   3      820.66      791.79     81.49 o 
  -3  14   3       25.69       42.37     17.39 o 
  -2  14   3       57.95       77.03     14.97 o 
  -1  14   3      129.51      187.98     21.74 o 
   0  14   3      946.42      923.36     29.95 o 
   1  14   3      241.44      216.06     22.72 o 
   2  14   3      331.82      327.32     22.86 o 
   3  14   3        1.05      -15.52     11.97 o 
   4  14   3        4.14      -12.89     12.50 o 
   5  14   3       21.58       48.32     16.12 o 
   6  14   3       40.97       25.51     16.00 o 
   7  14   3       42.82       43.95     18.70 o 
   8  14   3       10.75       -0.34     17.64 o 
  -8  15   3        3.92       -5.30     28.50 o 
  -7  15   3       56.51       66.93     23.96 o 
  -6  15   3      173.90      153.51     43.99 o 
  -5  15   3       15.74      -10.55     16.19 o 
  -4  15   3        0.00        7.02     15.71 o 
  -3  15   3        0.33        0.18     15.54 o 
  -2  15   3      145.74      157.82     22.29 o 
  -1  15   3      151.83      145.38     49.70 o 
   0  15   3        5.31       25.03     13.12 o 
   1  15   3      426.71      448.13     30.03 o 
   2  15   3       15.53       24.36     13.86 o 
   3  15   3      106.40      111.88     17.58 o 
   4  15   3        6.18       14.54     13.96 o 
   5  15   3      175.53      178.36     22.19 o 
   6  15   3      122.28       92.33     19.84 o 
   7  15   3        0.07        3.55     17.35 o 
  -7  16   3       25.63       85.26     25.30 o 
  -6  16   3        3.93       37.26     20.59 o 
  -5  16   3        1.04       -3.87     17.11 o 
  -4  16   3       23.89       30.35     18.42 o 
  -3  16   3       46.02       55.83     18.92 o 
  -2  16   3       16.71       24.39     21.56 o 
  -1  16   3       67.10       67.99     23.35 o 
   0  16   3       38.62       58.37     23.43 o 
   1  16   3      152.47      118.94     25.08 o 
   2  16   3      128.04      147.64     23.72 o 
   3  16   3        0.21      -14.07     12.27 o 
   4  16   3       39.61       50.08     26.42 o 
   5  16   3        1.81        2.78     14.71 o 
   6  16   3       17.18        4.13     16.28 o 
   7  16   3        0.02      -21.97     16.82 o 
  -6  17   3        2.18       12.28     19.63 o 
  -5  17   3        0.02       -0.96     23.57 o 
  -4  17   3        0.01       23.00     19.37 o 
  -3  17   3        0.21      -13.01     20.62 o 
  -2  17   3       31.14       51.92     24.47 o 
  -1  17   3      137.53      105.25     26.70 o 
   0  17   3       65.77       91.37     26.70 o 
   1  17   3       42.04       11.04     29.98 o 
   2  17   3        5.16       18.54     21.30 o 
   3  17   3        7.00        6.41     15.64 o 
   4  17   3        5.38        0.10     13.72 o 
   5  17   3       24.76       38.24     16.84 o 
   6  17   3        1.90       -8.55     15.91 o 
  -5  18   3        0.90       27.66     19.88 o 
  -4  18   3        7.45       -3.16     33.13 o 
  -3  18   3        5.04       -4.42     25.24 o 
  -2  18   3       11.54       13.11     24.45 o 
  -1  18   3       47.36       39.67     29.19 o 
   0  18   3       10.55       11.66     19.99 o 
   1  18   3       15.03       34.67     21.73 o 
   2  18   3       13.56      -28.40     25.24 o 
   3  18   3        6.18       -4.33     16.03 o 
   4  18   3       11.08       17.08     17.92 o 
   5  18   3       12.24        3.06     20.06 o 
  -4  19   3        0.62        0.00     33.13 o 
  -3  19   3        0.73        3.12     23.97 o 
  -2  19   3       47.11       38.92     24.93 o 
  -1  19   3       27.78       55.67     25.08 o 
   0  19   3       15.37       51.31     23.35 o 
   1  19   3       30.27       76.62     35.50 o 
   2  19   3       32.76       77.31     37.86 o 
   3  19   3       69.48      153.03     45.75 o 
   4  19   3       31.47       36.75     20.79 o 
  -3  20   3        3.84       23.63     26.20 o 
  -2  20   3        0.63       34.87     37.08 o 
  -1  20   3        2.94       18.65     25.08 o 
   0  20   3        3.55       -3.04     22.85 o 
   1  20   3        0.75       34.71     34.71 o 
   2  20   3        2.22        4.73     29.98 o 
   3  20   3        1.96       15.78     34.71 o 
 -11   0   4       10.06      -48.91     36.29 o 
 -10   0   4      160.88      173.50     32.90 o 
  -9   0   4      336.15      262.75     33.24 o 
  -8   0   4      675.25      774.15     44.96 o 
  -7   0   4      153.46      150.74     24.37 o 
  -6   0   4       10.66        0.03     10.63 o 
  -5   0   4     7952.90     7681.31    119.00 o 
  -4   0   4      453.61      343.56     16.63 o 
  -3   0   4     3759.19     4211.10     66.48 o 
  -2   0   4     4836.89     4564.67     67.98 o 
  -1   0   4    14732.42    13725.81    219.56 o 
   0   0   4      142.95      220.39     10.55 o 
   1   0   4   119984.29   109171.72   3019.66 o 
   2   0   4     4107.59     3712.25    104.13 o 
   3   0   4     3856.76     3890.00     78.59 o 
   4   0   4     7019.90     6855.26    129.28 o 
   5   0   4      638.79      718.94     70.21 o 
   6   0   4      500.56      487.44     29.55 o 
   7   0   4      745.98      769.25     64.68 o 
   8   0   4      162.63      188.13     37.08 o 
   9   0   4       54.02       41.02     34.71 o 
  10   0   4       28.38       14.20     34.71 o 
  11   0   4        6.44       86.77     45.75 o 
 -11   1   4       10.88      -34.23     48.91 o 
 -10   1   4       33.82       24.94     27.22 o 
  -9   1   4        0.61       -7.52     14.86 o 
  -8   1   4      771.13      839.73     28.03 o 
  -7   1   4        5.01       11.82      9.81 o 
  -6   1   4     1379.41     1402.95     27.30 o 
  -5   1   4        0.69       14.66      7.03 o 
  -4   1   4      135.06      117.72      8.23 o 
  -3   1   4     4749.36     4426.28     48.90 o 
  -2   1   4     7524.13     6847.62     74.84 o 
  -1   1   4        0.23       17.54      4.81 o 
   0   1   4     4682.98     4998.76     70.32 o 
   1   1   4    54175.64    52017.38    567.98 o 
   2   1   4       91.39      111.89     10.02 o 
   3   1   4      230.69      221.53     11.79 o 
   4   1   4        3.35       12.49      7.48 o 
   5   1   4     1675.18     1610.02     40.31 o 
   6   1   4     1356.64     1474.71     35.61 o 
   7   1   4      378.08      386.44     34.39 o 
   8   1   4       83.21       64.91     15.83 o 
   9   1   4       88.74       79.00     21.34 o 
  10   1   4        0.73       -8.18     36.29 o 
  11   1   4        2.07        1.58     24.93 o 
 -11   2   4        6.70       22.57     27.78 o 
 -10   2   4       21.03        2.10     19.63 o 
  -9   2   4       28.15       16.44     13.83 o 
  -8   2   4       50.75       63.26     14.25 o 
  -7   2   4        9.17       13.10     10.60 o 
  -6   2   4     1876.24     1895.24     36.30 o 
  -5   2   4     2410.10     2372.22     39.12 o 
  -4   2   4     2468.60     2309.17     32.05 o 
  -3   2   4     1147.60     1140.14     18.25 o 
  -2   2   4     1300.11     1165.09     19.16 o 
  -1   2   4     1962.39     1892.79     33.29 o 
   0   2   4     2151.13     1908.87     40.51 o 
   1   2   4     3148.84     3093.03     41.62 o 
   2   2   4     1032.53      841.30     17.93 o 
   3   2   4      221.99      219.59     25.73 o 
   4   2   4      545.60      559.49     18.45 o 
   5   2   4       64.15       65.50     10.87 o 
   6   2   4       15.66       10.89     10.02 o 
   7   2   4      141.04      127.86     15.42 o 
   8   2   4        0.00      -27.21     13.60 o 
   9   2   4        0.19      -11.77     21.37 o 
  10   2   4        1.32       -1.97     20.17 o 
  11   2   4       14.99       65.56     29.57 o 
 -11   3   4       22.32        2.59     22.23 o 
 -10   3   4      106.76       93.80     21.01 o 
  -9   3   4      103.03       73.46     30.29 o 
  -8   3   4        5.05        7.52     12.35 o 
  -7   3   4       30.18        9.13     10.06 o 
  -6   3   4        2.32       -4.49      7.85 o 
  -5   3   4      421.04      427.36     16.28 o 
  -4   3   4     1371.65     1439.96     26.57 o 
  -3   3   4     2347.87     2233.31     32.90 o 
  -2   3   4     1367.04     1389.71     22.06 o 
  -1   3   4     1987.12     1983.81     35.37 o 
   0   3   4    10279.97    10121.13    118.20 o 
   1   3   4       89.17       80.70      6.15 o 
   2   3   4     2749.22     2456.75     36.10 o 
   3   3   4       57.84       51.57      6.42 o 
   4   3   4      862.50      762.57     19.08 o 
   5   3   4      110.49      124.26     12.25 o 
   6   3   4        5.54       -7.89      9.46 o 
   7   3   4        9.14        9.80     14.62 o 
   8   3   4      133.28      122.09     21.46 o 
   9   3   4      113.78      158.39     25.47 o 
  10   3   4        0.00       -4.11     18.44 o 
  11   3   4       17.00       45.04     30.54 o 
 -11   4   4        9.36        1.70     20.90 o 
 -10   4   4        2.29        6.49     16.48 o 
  -9   4   4       15.09       15.61     16.85 o 
  -8   4   4        5.29      -25.85     12.93 o 
  -7   4   4       23.29       10.75     10.26 o 
  -6   4   4       17.05       -6.35      7.63 o 
  -5   4   4      260.51      260.25     13.73 o 
  -4   4   4      254.44      306.42     23.68 o 
  -3   4   4     1633.81     1662.68     37.35 o 
  -2   4   4      683.72      636.47     14.46 o 
  -1   4   4       93.80       73.42     18.05 o 
   0   4   4       19.97        1.40      4.21 o 
   1   4   4       54.27       83.14      6.15 o 
   2   4   4      806.99      664.76     14.13 o 
   3   4   4      655.56      719.95     16.56 o 
   4   4   4      852.42      933.91     26.38 o 
   5   4   4        3.91       -9.33      7.09 o 
   6   4   4       27.00       34.03     12.37 o 
   7   4   4        9.94       -0.34     26.69 o 
   8   4   4       31.74       23.32     16.94 o 
   9   4   4        1.99       -5.82     18.32 o 
  10   4   4        8.88       -1.22     20.59 o 
  11   4   4        0.65        4.21     22.46 o 
 -11   5   4        1.45       -5.77     17.89 o 
 -10   5   4        3.68       -1.21     16.54 o 
  -9   5   4       15.82       24.98     15.86 o 
  -8   5   4       14.60       -1.23     16.98 o 
  -7   5   4       10.76       -7.27     11.67 o 
  -6   5   4       33.40       24.50      9.12 o 
  -5   5   4      180.05      172.08     11.90 o 
  -4   5   4      110.10      152.69     14.86 o 
  -3   5   4       10.65       21.06      5.93 o 
  -2   5   4      227.96      203.17     10.38 o 
  -1   5   4      286.65      272.21      8.77 o 
   0   5   4       22.42       10.76      3.90 o 
   1   5   4       22.75       17.83      4.69 o 
   2   5   4      962.00      865.41     24.82 o 
   3   5   4      605.88      542.06     19.09 o 
   4   5   4     1314.12     1274.88     24.59 o 
   5   5   4        8.31       14.59     10.25 o 
   6   5   4      157.22      187.64     17.74 o 
   7   5   4       17.32      -10.10     12.60 o 
   8   5   4       23.67       28.72     18.09 o 
   9   5   4        0.48      -25.30     23.07 o 
  10   5   4       17.43        8.58     25.87 o 
 -11   6   4        4.19      -12.82     18.45 o 
 -10   6   4        9.92       35.06     18.55 o 
  -9   6   4      177.44      173.56     21.65 o 
  -8   6   4      286.88      271.56     23.21 o 
  -7   6   4       69.97       72.30     15.22 o 
  -6   6   4      141.18      150.98     13.16 o 
  -5   6   4     1143.15     1107.20     30.80 o 
  -4   6   4     1134.42     1082.84     33.86 o 
  -3   6   4      144.55      145.88      9.61 o 
  -2   6   4       65.13       73.45      7.64 o 
  -1   6   4      809.03      826.77     16.44 o 
   0   6   4     1667.34     1556.60     24.71 o 
   1   6   4        2.29        7.54      4.68 o 
   2   6   4      638.01      576.39     18.59 o 
   3   6   4     1808.26     1808.44     37.77 o 
   4   6   4       23.40       18.15      9.33 o 
   5   6   4        0.26       -0.20     10.21 o 
   6   6   4      228.55      275.62     20.26 o 
   7   6   4       10.24       10.32     13.89 o 
   8   6   4       23.46       29.98     18.77 o 
   9   6   4        8.68       19.56     23.28 o 
  10   6   4        3.34      -18.11     34.41 o 
 -10   7   4        5.09       -4.65     16.33 o 
  -9   7   4        4.73       -1.16     15.21 o 
  -8   7   4       35.15       58.17     16.16 o 
  -7   7   4     1183.28     1156.62     39.34 o 
  -6   7   4      640.30      656.33     26.29 o 
  -5   7   4       10.80       17.81      7.82 o 
  -4   7   4      110.64      113.02     10.76 o 
  -3   7   4      131.35      128.72     10.19 o 
  -2   7   4     3516.57     3682.39     50.17 o 
  -1   7   4       11.93       14.12      5.19 o 
   0   7   4     1900.43     2162.26     32.31 o 
   1   7   4      293.85      305.92     25.69 o 
   2   7   4     1520.40     1718.11     35.57 o 
   3   7   4     1073.06      999.20     33.47 o 
   4   7   4       18.81       30.35     10.42 o 
   5   7   4        1.73      -15.24      9.59 o 
   6   7   4        0.15        9.33     12.29 o 
   7   7   4      562.87      599.98     43.95 o 
   8   7   4       95.51      113.83     20.28 o 
   9   7   4       70.59       66.48     23.03 o 
  10   7   4       76.65       49.80     23.66 o 
 -10   8   4        2.65        4.75     22.15 o 
  -9   8   4        0.74        3.81     15.09 o 
  -8   8   4      121.78      158.48     21.86 o 
  -7   8   4      395.58      389.27     28.24 o 
  -6   8   4       93.02      116.47     15.87 o 
  -5   8   4      549.80      516.55     23.58 o 
  -4   8   4        0.02        1.14      7.74 o 
  -3   8   4      388.51      496.78     17.06 o 
  -2   8   4        0.01        0.82      5.51 o 
  -1   8   4     1664.97     1672.81     28.38 o 
   0   8   4       24.95       16.37      5.86 o 
   1   8   4       16.77       14.08      7.43 o 
   2   8   4      104.57      121.75     12.13 o 
   3   8   4       86.86      102.46     12.58 o 
   4   8   4     2193.61     2356.39     48.79 o 
   5   8   4      160.67      176.52     17.60 o 
   6   8   4      179.99      189.31     19.81 o 
   7   8   4      158.87      208.71     22.28 o 
   8   8   4        0.20        8.93     16.31 o 
   9   8   4      222.55      202.86     33.70 o 
  10   8   4        0.23      -17.63     19.22 o 
 -10   9   4       21.43       -4.71     22.11 o 
  -9   9   4        0.23        2.54     19.08 o 
  -8   9   4       11.87        0.44     13.87 o 
  -7   9   4       72.23       57.60     15.71 o 
  -6   9   4       56.04       56.35     13.97 o 
  -5   9   4      268.73      264.08     22.95 o 
  -4   9   4      247.70      235.30     16.97 o 
  -3   9   4       12.96       12.65      8.84 o 
  -2   9   4       16.75        6.88      5.56 o 
  -1   9   4      246.26      287.61     12.29 o 
   0   9   4      127.03      132.20      9.47 o 
   1   9   4      155.88      170.92     11.46 o 
   2   9   4      155.49      197.18     22.77 o 
   3   9   4       43.66       35.48     10.44 o 
   4   9   4        5.45      -12.31      9.42 o 
   5   9   4        8.88       -3.58     11.10 o 
   6   9   4      133.51      138.82     18.95 o 
   7   9   4      163.24      135.85     20.54 o 
   8   9   4       19.69       20.17     17.22 o 
   9   9   4        0.26      -17.82     17.15 o 
  10   9   4       17.91        2.52     31.39 o 
 -10  10   4       14.94       -7.63     21.34 o 
  -9  10   4        3.20       16.70     20.38 o 
  -8  10   4       29.53       41.27     19.72 o 
  -7  10   4       10.03       10.18     17.17 o 
  -6  10   4       14.17       48.17     14.07 o 
  -5  10   4        1.42      -18.32      9.16 o 
  -4  10   4       37.99       15.77      9.74 o 
  -3  10   4       20.51       14.24      7.14 o 
  -2  10   4        0.13       -2.19      5.76 o 
  -1  10   4        7.12       13.42      6.22 o 
   0  10   4      169.96      166.10     10.80 o 
   1  10   4      148.41      138.53     24.24 o 
   2  10   4       12.14       16.36      9.50 o 
   3  10   4        0.00        3.74      9.59 o 
   4  10   4       90.20      114.76     15.25 o 
   5  10   4      513.47      549.77     27.91 o 
   6  10   4       42.52       49.24     16.19 o 
   7  10   4      110.10      121.88     20.87 o 
   8  10   4       41.03       37.98     21.18 o 
   9  10   4        1.15        2.92     21.47 o 
  -9  11   4       92.39      149.48     28.15 o 
  -8  11   4       97.80       87.62     23.54 o 
  -7  11   4      103.25      157.07     24.56 o 
  -6  11   4       62.29       29.72     16.68 o 
  -5  11   4        2.48       -5.68     11.05 o 
  -4  11   4      513.04      465.55     24.22 o 
  -3  11   4      107.71       77.51     12.99 o 
  -2  11   4       17.78       27.09      7.93 o 
  -1  11   4       42.86       24.94      7.18 o 
   0  11   4      382.74      322.97     14.46 o 
   1  11   4      210.04      214.35     18.03 o 
   2  11   4       30.29       30.52     10.13 o 
   3  11   4       33.56       36.08     11.79 o 
   4  11   4      442.56      413.32     27.33 o 
   5  11   4        7.25       24.11     14.25 o 
   6  11   4        0.46      -14.62     12.93 o 
   7  11   4        0.94        5.27     15.50 o 
   8  11   4       25.92       33.48     17.95 o 
   9  11   4        4.91       -4.63     20.72 o 
  -9  12   4       99.36       90.98     26.89 o 
  -8  12   4        0.89      -10.01     17.85 o 
  -7  12   4       50.38       58.49     21.54 o 
  -6  12   4       11.37       11.35     22.01 o 
  -5  12   4      174.72      145.35     27.19 o 
  -4  12   4      106.76       92.84     19.08 o 
  -3  12   4        0.67       11.61     10.84 o 
  -2  12   4      231.86      192.07     24.37 o 
  -1  12   4       70.91       73.22      9.46 o 
   0  12   4       34.02       34.67      9.67 o 
   1  12   4      359.89      369.55     46.76 o 
   2  12   4       62.07       52.34     14.25 o 
   3  12   4      459.31      439.33     34.17 o 
   4  12   4       34.85       21.99     13.75 o 
   5  12   4       37.60       38.81     15.45 o 
   6  12   4       29.13       19.32     15.37 o 
   7  12   4       52.51       56.07     25.03 o 
   8  12   4       29.13       44.61     24.01 o 
   9  12   4       10.36       -6.73     18.76 o 
  -9  13   4       15.45       14.41     23.54 o 
  -8  13   4        1.19        7.54     18.50 o 
  -7  13   4        7.87        8.13     18.77 o 
  -6  13   4        4.58       35.60     18.44 o 
  -5  13   4      157.80      145.88     35.90 o 
  -4  13   4       52.02       88.71     20.33 o 
  -3  13   4       10.44       19.30     15.97 o 
  -2  13   4       25.08        6.00     12.99 o 
  -1  13   4       87.69       97.38     13.93 o 
   0  13   4      322.26      344.25     19.31 o 
   1  13   4       71.23       61.75     14.86 o 
   2  13   4      414.84      426.62     28.04 o 
   3  13   4       21.65      -10.35     12.52 o 
   4  13   4      146.37      165.45     18.92 o 
   5  13   4       58.01       76.84     17.27 o 
   6  13   4       15.67        5.41     15.17 o 
   7  13   4       39.16       12.10     16.32 o 
   8  13   4        0.78       -2.04     20.17 o 
  -8  14   4       20.35       39.84     21.75 o 
  -7  14   4      117.41      125.95     25.66 o 
  -6  14   4       37.23       34.12     19.08 o 
  -5  14   4       11.03       30.46     34.71 o 
  -4  14   4       97.64      150.17     23.29 o 
  -3  14   4      566.13      512.09     34.04 o 
  -2  14   4       19.47       30.08     15.75 o 
  -1  14   4       31.37       31.55     21.20 o 
   0  14   4       21.78       35.80     14.35 o 
   1  14   4      214.53      201.23     21.46 o 
   2  14   4       53.19       23.72     15.43 o 
   3  14   4      152.58      141.13     18.42 o 
   4  14   4        4.98        5.75     13.27 o 
   5  14   4      304.13      356.03     26.44 o 
   6  14   4        3.40       -4.55     15.79 o 
   7  14   4        7.36       37.36     18.04 o 
   8  14   4        6.40      -16.41     17.68 o 
  -8  15   4        0.11       25.97     22.53 o 
  -7  15   4       13.83       65.13     22.74 o 
  -6  15   4       49.85       57.72     25.44 o 
  -5  15   4        7.66        0.00     21.11 o 
  -4  15   4      534.52      519.77     54.49 o 
  -3  15   4      724.51      724.26     39.27 o 
  -2  15   4       14.16       38.31     35.50 o 
  -1  15   4        0.03      -13.33     17.26 o 
   0  15   4     1289.60     1309.46     85.19 o 
   1  15   4       70.44       95.43     17.81 o 
   2  15   4      525.50      419.00     36.61 o 
   3  15   4       95.10       98.16     16.75 o 
   4  15   4       93.10      108.17     23.03 o 
   5  15   4       72.11       62.51     18.50 o 
   6  15   4       55.52       73.15     18.93 o 
   7  15   4       16.78       31.11     18.01 o 
  -7  16   4        0.45        9.67     19.90 o 
  -6  16   4       94.84       81.00     32.23 o 
  -5  16   4        0.36      -33.24     16.62 o 
  -4  16   4       14.37        3.41     16.62 o 
  -3  16   4      138.71      160.78     24.12 o 
  -2  16   4        1.68      -33.24     16.62 o 
  -1  16   4       15.46       17.99     19.50 o 
   0  16   4        8.46       22.46     18.87 o 
   1  16   4       12.24       -1.53     16.29 o 
   2  16   4        0.42      -14.10     17.74 o 
   3  16   4       25.86       15.38     16.99 o 
   4  16   4        1.53       10.45     14.09 o 
   5  16   4        5.14       18.01     15.75 o 
   6  16   4        7.14       23.83     17.49 o 
   7  16   4        7.29        9.31     18.75 o 
  -6  17   4        0.00       15.21     19.67 o 
  -5  17   4        2.18      -13.41     27.61 o 
  -4  17   4        2.03       -8.33     16.94 o 
  -3  17   4       22.22       27.98     24.93 o 
  -2  17   4        2.53       -4.56     20.44 o 
  -1  17   4       16.10        8.56     19.50 o 
   0  17   4      238.27      284.65     37.08 o 
   1  17   4        5.25        1.58     26.82 o 
   2  17   4       59.11       17.35     29.98 o 
   3  17   4        2.83       -1.49     19.99 o 
   4  17   4       34.21        9.90     21.30 o 
   5  17   4       12.88       15.56     18.85 o 
   6  17   4       14.51       22.42     25.74 o 
  -5  18   4       25.75       43.10     28.14 o 
  -4  18   4       30.06       14.47     33.13 o 
  -3  18   4       40.91       35.13     24.93 o 
  -2  18   4       32.05       11.04     23.43 o 
  -1  18   4       13.92       21.28     22.85 o 
   0  18   4      122.40       90.26     63.90 o 
   1  18   4       21.86       33.13     33.13 o 
   2  18   4       78.06       91.50     41.02 o 
   3  18   4       38.14       24.55     22.85 o 
   4  18   4        2.86       12.04     18.25 o 
   5  18   4        1.71       12.52     19.91 o 
  -4  19   4       16.87       12.79     26.06 o 
  -3  19   4        5.92       40.65     26.06 o 
  -2  19   4       14.76       41.29     25.77 o 
  -1  19   4       21.98        8.56     22.23 o 
   0  19   4       43.70       38.77     23.66 o 
   1  19   4       74.58      134.10     32.34 o 
   2  19   4        0.00       41.02     34.71 o 
   3  19   4        1.25      -17.35     29.98 o 
   4  19   4        0.14       24.68     32.34 o 
  -3  20   4        1.52       16.46     25.59 o 
  -2  20   4        8.76       59.51     27.82 o 
  -1  20   4       11.37        3.05     35.50 o 
   0  20   4        0.03       27.05     23.35 o 
   1  20   4        4.23       12.62     31.55 o 
   2  20   4        6.17       67.84     39.44 o 
 -11   1   5       47.80       22.25     23.37 o 
 -10   1   5        1.75        9.30     20.63 o 
  -9   1   5       56.58       66.54     15.98 o 
  -8   1   5      115.51      116.17     15.56 o 
  -7   1   5      784.81      748.87     27.91 o 
  -6   1   5      707.05      693.33     19.35 o 
  -5   1   5     2755.39     2825.20     48.33 o 
  -4   1   5    11733.07    11897.65    119.39 o 
  -3   1   5     5915.61     5937.52     63.18 o 
  -2   1   5     1245.00     1196.30     23.17 o 
  -1   1   5      379.89      550.64     15.48 o 
   0   1   5        9.77       -3.16      3.97 o 
   1   1   5    21512.54    20791.68    233.52 o 
   2   1   5     1264.21     1034.57     21.23 o 
   3   1   5      234.53      293.64     16.07 o 
   4   1   5     2110.34     2152.66     39.36 o 
   5   1   5       10.05       15.64      9.56 o 
   6   1   5       59.80       53.73     11.98 o 
   7   1   5       44.74       51.51     13.24 o 
   8   1   5       12.15        1.87     16.34 o 
   9   1   5        0.75      -30.67     16.19 o 
  10   1   5       14.31       31.35     25.59 o 
  11   1   5       46.04       48.48     30.30 o 
 -11   2   5       48.68       56.47     25.41 o 
 -10   2   5       44.21       54.64     18.91 o 
  -9   2   5       37.46       27.54     14.10 o 
  -8   2   5       72.54       85.45     23.17 o 
  -7   2   5       50.55       39.11     13.54 o 
  -6   2   5      152.01      155.41     13.06 o 
  -5   2   5      705.76      699.19     17.56 o 
  -4   2   5     1356.86     1439.58     23.51 o 
  -3   2   5     3712.27     3609.91     41.86 o 
  -2   2   5    14567.09    13609.69    157.58 o 
  -1   2   5     1890.46     1722.50     32.80 o 
   0   2   5      565.57      450.20     14.96 o 
   1   2   5    15148.99    14923.21    170.67 o 
   2   2   5        0.73       -0.84      5.72 o 
   3   2   5      637.18      655.99     19.90 o 
   4   2   5       71.03       67.29     12.43 o 
   5   2   5      673.09      616.36     29.38 o 
   6   2   5       30.83       22.40     10.96 o 
   7   2   5      166.34      167.54     17.47 o 
   8   2   5      203.40      230.76     29.10 o 
   9   2   5       13.27       15.58     18.17 o 
  10   2   5        0.05       -5.91     23.50 o 
  11   2   5        5.89       28.86     27.65 o 
 -11   3   5        0.03        1.34     21.80 o 
 -10   3   5       11.81        9.55     17.46 o 
  -9   3   5      111.55      101.26     18.70 o 
  -8   3   5        3.04       -1.43     11.83 o 
  -7   3   5       83.49       88.26     13.29 o 
  -6   3   5       68.09       58.85     10.49 o 
  -5   3   5      557.27      510.08     17.10 o 
  -4   3   5      337.34      366.94     13.93 o 
  -3   3   5       18.10       12.23      5.52 o 
  -2   3   5      986.90      878.49     18.26 o 
  -1   3   5        2.72      -12.81      8.14 o 
   0   3   5     8500.62     8850.11    121.36 o 
   1   3   5      661.33      869.18     17.67 o 
   2   3   5     1041.21     1214.51     26.10 o 
   3   3   5      424.70      483.25     15.37 o 
   4   3   5     1399.30     1454.64     38.23 o 
   5   3   5      320.39      320.10     40.94 o 
   6   3   5       21.48       17.46     10.30 o 
   7   3   5       49.63       67.77     18.03 o 
   8   3   5        1.06       -6.20     16.03 o 
   9   3   5        1.20       -5.85     17.20 o 
  10   3   5       59.78       51.01     30.37 o 
 -11   4   5       16.39      -29.46     20.49 o 
 -10   4   5       11.03       -6.58     16.02 o 
  -9   4   5       78.00       96.11     18.77 o 
  -8   4   5       43.93       -5.19     13.56 o 
  -7   4   5       63.51       40.89     11.24 o 
  -6   4   5       51.87       46.60     10.04 o 
  -5   4   5      573.18      547.94     21.25 o 
  -4   4   5      220.90      222.71     20.54 o 
  -3   4   5      576.38      582.97     15.31 o 
  -2   4   5      833.71      857.60     18.46 o 
  -1   4   5     1809.75     1836.16     37.87 o 
   0   4   5     2511.32     2672.03     41.97 o 
   1   4   5     4143.14     4642.39     54.67 o 
   2   4   5     1311.08     1352.12     23.04 o 
   3   4   5      160.42      147.38     16.32 o 
   4   4   5     1888.58     1788.91     38.79 o 
   5   4   5      431.36      452.89     35.68 o 
   6   4   5      249.90      251.53     34.37 o 
   7   4   5        0.18      -18.84     13.83 o 
   8   4   5        0.02        5.89     17.26 o 
   9   4   5       11.83       15.15     20.25 o 
  10   4   5        0.56       19.92     21.33 o 
 -11   5   5        0.25      -25.53     19.13 o 
 -10   5   5       14.02       11.75     16.99 o 
  -9   5   5       10.57       25.46     16.64 o 
  -8   5   5        1.08       -5.62     13.14 o 
  -7   5   5       53.38       72.12     12.76 o 
  -6   5   5     1076.92     1018.68     26.52 o 
  -5   5   5      105.70       92.45      9.95 o 
  -4   5   5     1665.42     1759.44     34.30 o 
  -3   5   5     1720.67     1818.02     30.32 o 
  -2   5   5      122.97       86.50      7.28 o 
  -1   5   5        4.65       -1.19      4.78 o 
   0   5   5      154.71      142.14      9.95 o 
   1   5   5       11.94        4.64      4.40 o 
   2   5   5       43.78       56.18      5.78 o 
   3   5   5       57.15       58.59      6.89 o 
   4   5   5       44.72       59.70      7.86 o 
   5   5   5      339.00      324.85     34.61 o 
   6   5   5       96.97      122.16     16.33 o 
   7   5   5        3.84        7.63     16.01 o 
   8   5   5       19.67       22.14     20.07 o 
   9   5   5       73.78       64.66     23.37 o 
  10   5   5       25.01       42.47     21.93 o 
 -11   6   5        0.28      -22.67     20.78 o 
 -10   6   5       30.74       27.53     17.95 o 
  -9   6   5        0.00       -1.69     15.04 o 
  -8   6   5      131.34      169.25     29.83 o 
  -7   6   5       60.09       79.82     14.90 o 
  -6   6   5      217.62      195.52     14.30 o 
  -5   6   5      438.44      385.80     17.79 o 
  -4   6   5      626.92      761.08     27.33 o 
  -3   6   5        1.57        1.58      5.39 o 
  -2   6   5     1832.49     1836.25     32.34 o 
  -1   6   5      487.03      488.65     12.51 o 
   0   6   5     5067.29     5161.81     80.29 o 
   1   6   5     1729.50     1649.33     26.28 o 
   2   6   5      107.13      106.18      9.42 o 
   3   6   5     1913.65     1955.96     41.44 o 
   4   6   5      311.96      310.84     18.28 o 
   5   6   5      112.97      116.96     14.83 o 
   6   6   5      293.93      263.32     21.45 o 
   7   6   5       27.25       25.49     14.93 o 
   8   6   5      497.79      548.13     37.35 o 
   9   6   5      151.73      167.97     29.55 o 
  10   6   5       34.54       56.19     41.05 o 
 -10   7   5       23.24       -9.64     19.42 o 
  -9   7   5        3.61      -10.88     14.80 o 
  -8   7   5        9.16       -8.56     14.31 o 
  -7   7   5     1284.15     1345.18     42.19 o 
  -6   7   5      226.59      218.49     17.73 o 
  -5   7   5       10.54        9.35      7.74 o 
  -4   7   5        6.07       -5.09      6.00 o 
  -3   7   5        1.82       -8.72      5.37 o 
  -2   7   5     1015.86     1133.33     21.04 o 
  -1   7   5     3563.15     3541.12     46.18 o 
   0   7   5     1414.44     1440.17     24.72 o 
   1   7   5      268.54      325.33     12.81 o 
   2   7   5     1745.53     1738.21     35.83 o 
   3   7   5      325.90      319.77     17.79 o 
   4   7   5      676.18      669.32     34.27 o 
   5   7   5       15.21       17.50     10.96 o 
   6   7   5      155.24      164.14     18.70 o 
   7   7   5      923.69      959.15     53.51 o 
   8   7   5      104.56       96.95     25.12 o 
   9   7   5        7.66       13.33     19.94 o 
  10   7   5        1.32       37.12     23.58 o 
 -10   8   5        5.45        9.18     21.08 o 
  -9   8   5        7.31        2.36     25.47 o 
  -8   8   5      110.51      103.02     22.19 o 
  -7   8   5       79.43      163.23     18.84 o 
  -6   8   5      640.12      620.07     35.52 o 
  -5   8   5        4.91       18.81     10.24 o 
  -4   8   5        0.97       -0.06      6.94 o 
  -3   8   5        2.40       -1.22      5.62 o 
  -2   8   5      359.17      416.82     17.47 o 
  -1   8   5     2342.31     2488.13     37.01 o 
   0   8   5       71.50       66.88      7.49 o 
   1   8   5      158.69      121.50      9.72 o 
   2   8   5      373.80      343.32     16.91 o 
   3   8   5       91.25      106.68     12.81 o 
   4   8   5      204.92      206.49     16.82 o 
   5   8   5      200.42      231.07     19.70 o 
   6   8   5       18.83       12.10     13.75 o 
   7   8   5        9.68       23.47     16.36 o 
   8   8   5       30.24       44.16     17.95 o 
   9   8   5        0.01       35.10     37.47 o 
  10   8   5        4.54        1.03     25.79 o 
 -10   9   5        0.55      -24.28     19.77 o 
  -9   9   5       71.84       61.30     22.74 o 
  -8   9   5       38.13       23.02     18.17 o 
  -7   9   5       69.82       58.73     18.85 o 
  -6   9   5       21.61      -12.18     10.62 o 
  -5   9   5      204.55      203.49     23.00 o 
  -4   9   5       58.84       73.15      9.63 o 
  -3   9   5      192.82      216.43     12.71 o 
  -2   9   5       77.24       68.98      7.13 o 
  -1   9   5        0.39        2.44      5.23 o 
   0   9   5      695.93      702.27     18.24 o 
   1   9   5     1350.58     1332.66     32.75 o 
   2   9   5       34.02       36.59      9.94 o 
   3   9   5       46.32       53.81     11.18 o 
   4   9   5       57.10       52.23     12.93 o 
   5   9   5      239.74      211.51     19.10 o 
   6   9   5       39.68       21.40     14.90 o 
   7   9   5       35.63       22.42     25.05 o 
   8   9   5       10.25        0.42     16.28 o 
   9   9   5        3.35       32.26     21.99 o 
 -10  10   5        7.37      -38.34     19.17 o 
  -9  10   5        9.22       34.23     21.46 o 
  -8  10   5       93.32       99.59     22.46 o 
  -7  10   5       44.00       47.03     18.72 o 
  -6  10   5        4.93       -2.10     14.57 o 
  -5  10   5        0.65       -2.33     12.43 o 
  -4  10   5      107.46       88.40     13.60 o 
  -3  10   5      202.23      231.00     13.63 o 
  -2  10   5       86.82      101.20      9.85 o 
  -1  10   5        1.25        1.03      5.31 o 
   0  10   5     1271.33     1252.21     25.88 o 
   1  10   5      288.35      248.63     23.67 o 
   2  10   5        5.30       -1.28      8.25 o 
   3  10   5      137.86      142.52     15.48 o 
   4  10   5        0.97      -10.25      9.84 o 
   5  10   5        0.00       -9.60     12.37 o 
   6  10   5      169.74      155.30     20.44 o 
   7  10   5       18.92       22.69     16.32 o 
   8  10   5       21.88       33.23     18.32 o 
   9  10   5        3.33      -19.28     22.19 o 
  -9  11   5       25.83       17.65     20.41 o 
  -8  11   5       30.33       26.84     19.08 o 
  -7  11   5       55.56       52.20     19.92 o 
  -6  11   5        2.22       -6.37     15.11 o 
  -5  11   5      180.47      174.89     30.76 o 
  -4  11   5       47.03       48.50     19.99 o 
  -3  11   5      246.37      309.79     24.21 o 
  -2  11   5       65.87       62.30      9.18 o 
  -1  11   5       94.17       86.91      9.18 o 
   0  11   5      218.00      227.91     15.06 o 
   1  11   5      192.21      194.24     21.57 o 
   2  11   5      466.16      423.65     28.69 o 
   3  11   5      143.60      136.76     15.54 o 
   4  11   5      236.17      234.26     29.15 o 
   5  11   5        2.18      -17.56     13.37 o 
   6  11   5      104.82      130.02     20.23 o 
   7  11   5       26.27       21.44     16.20 o 
   8  11   5      120.06      127.48     38.48 o 
   9  11   5       13.14        3.29     19.70 o 
  -9  12   5        0.50      -16.63     19.63 o 
  -8  12   5        2.60        4.25     19.34 o 
  -7  12   5       40.37       72.63     22.08 o 
  -6  12   5        1.27       13.31     18.80 o 
  -5  12   5        1.34       10.25     18.96 o 
  -4  12   5      857.45      898.09     39.15 o 
  -3  12   5      435.09      412.39     28.33 o 
  -2  12   5        5.24       34.75     13.46 o 
  -1  12   5       13.48       21.74     10.32 o 
   0  12   5      284.50      277.96     21.55 o 
   1  12   5       55.66       80.66     13.44 o 
   2  12   5      235.47      262.16     27.08 o 
   3  12   5      141.92      151.95     16.80 o 
   4  12   5      149.74      146.58     18.47 o 
   5  12   5        0.25        2.55     13.72 o 
   6  12   5       14.09       22.59     15.69 o 
   7  12   5        0.56      -20.00     15.57 o 
   8  12   5        5.31        0.05     17.94 o 
  -9  13   5        0.74       -9.98     20.91 o 
  -8  13   5        1.99      -16.54     19.08 o 
  -7  13   5       56.45       63.23     24.14 o 
  -6  13   5      280.96      378.82     36.40 o 
  -5  13   5        5.81      -13.24     18.38 o 
  -4  13   5        1.71       19.85     16.25 o 
  -3  13   5      262.87      222.35     24.34 o 
  -2  13   5        0.01       -2.56     12.05 o 
  -1  13   5      769.87      742.81     55.22 o 
   0  13   5      457.33      501.82     28.66 o 
   1  13   5      363.51      359.55     20.68 o 
   2  13   5        3.75        3.67     18.71 o 
   3  13   5      702.91      579.04     67.40 o 
   4  13   5      229.84      224.78     25.50 o 
   5  13   5      224.40      206.86     22.13 o 
   6  13   5        0.46        6.68     15.45 o 
   7  13   5       66.74       62.98     20.18 o 
   8  13   5        7.06        0.93     17.51 o 
  -8  14   5        7.21       25.80     21.06 o 
  -7  14   5       27.13       59.74     24.59 o 
  -6  14   5       36.31       39.97     19.13 o 
  -5  14   5       16.27       18.14     21.20 o 
  -4  14   5      907.32      709.78     39.38 o 
  -3  14   5      851.42      934.01     41.96 o 
  -2  14   5      298.86      287.02     25.97 o 
  -1  14   5      300.86      315.37     34.53 o 
   0  14   5      269.15      314.46     29.98 o 
   1  14   5      696.73      669.47     44.75 o 
   2  14   5      465.45      365.53     33.68 o 
   3  14   5        2.76       22.25     15.71 o 
   4  14   5       72.77       96.63     18.06 o 
   5  14   5       18.36       35.55     15.77 o 
   6  14   5       37.86       55.57     18.30 o 
   7  14   5       23.34       28.64     18.05 o 
   8  14   5        1.62        3.11     18.35 o 
  -8  15   5       25.16       85.94     26.97 o 
  -7  15   5       24.35       24.48     23.25 o 
  -6  15   5        4.82        7.33     18.25 o 
  -5  15   5       60.66       65.58     25.37 o 
  -4  15   5        0.10       38.15     18.03 o 
  -3  15   5        3.13        5.64     16.46 o 
  -2  15   5       78.13       81.72     25.08 o 
  -1  15   5       11.16      -14.45     17.26 o 
   0  15   5      368.83      312.38     50.49 o 
   1  15   5      416.92      490.79     37.51 o 
   2  15   5       89.24       69.89     23.50 o 
   3  15   5       78.51       93.33     20.33 o 
   4  15   5       64.33       56.23     16.38 o 
   5  15   5       66.87       75.83     18.83 o 
   6  15   5       34.46       10.30     29.60 o 
   7  15   5       13.97        7.12     17.71 o 
  -7  16   5       80.89       96.90     24.49 o 
  -6  16   5       52.72       74.14     22.53 o 
  -5  16   5        3.43       -3.79     20.62 o 
  -4  16   5       19.05       11.01     17.92 o 
  -3  16   5       18.60       23.66     21.73 o 
  -2  16   5        3.54       10.34     20.51 o 
  -1  16   5        9.45       15.48     20.08 o 
   0  16   5      163.58      173.54     41.02 o 
   1  16   5       11.14       13.00     18.38 o 
   2  16   5       74.61       69.97     23.81 o 
   3  16   5        0.97      -18.21     18.18 o 
   4  16   5       80.55       89.50     22.44 o 
   5  16   5       12.81        1.64     17.15 o 
   6  16   5       14.54        3.68     19.13 o 
  -6  17   5        3.15       16.92     25.02 o 
  -5  17   5        0.31       -2.71     21.73 o 
  -4  17   5       25.72        3.16     22.31 o 
  -3  17   5       27.27       46.58     25.59 o 
  -2  17   5       92.15       32.68     23.35 o 
  -1  17   5      155.38      160.81     62.32 o 
   0  17   5      125.91      155.93     30.66 o 
   1  17   5        5.06      -34.71     22.09 o 
   2  17   5        0.30        5.95     19.50 o 
   3  17   5       52.71       60.50     25.59 o 
   4  17   5        1.00       -8.02     29.72 o 
   5  17   5        0.40       11.73     19.08 o 
   6  17   5        0.72       -8.53     19.45 o 
  -5  18   5        1.11       -3.94     22.31 o 
  -4  18   5        8.35        2.05     23.81 o 
  -3  18   5       15.72       49.08     26.20 o 
  -2  18   5        4.65       24.13     26.03 o 
  -1  18   5       10.37       15.82     22.85 o 
   0  18   5        6.34       49.17     23.11 o 
   1  18   5        5.05       -4.73     28.40 o 
   2  18   5        0.87       22.09     29.98 o 
   3  18   5        7.38       53.64     36.29 o 
   4  18   5        6.60       12.84     23.97 o 
   5  18   5       34.52       10.34     21.01 o 
  -4  19   5        0.00       57.55     28.94 o 
  -3  19   5        2.09       23.13     23.87 o 
  -2  19   5        0.30       22.09     36.29 o 
  -1  19   5        4.90       13.51     26.82 o 
   0  19   5        9.29       -2.30     20.62 o 
   1  19   5       16.00       52.85     23.43 o 
   2  19   5        9.36       23.66     36.29 o 
   3  19   5       21.12       33.13     36.29 o 
   4  19   5        5.87       66.26     42.60 o 
  -2  20   5        0.11       -4.51     23.97 o 
  -1  20   5        8.04       68.30     28.30 o 
   0  20   5        0.01        7.89     23.43 o 
   1  20   5        6.09       10.04     24.45 o 
   2  20   5        0.18       36.29     34.71 o 
 -11   0   6        0.21      -34.71     36.29 o 
 -10   0   6       14.62        5.52     26.03 o 
  -9   0   6       98.11       46.54     24.54 o 
  -8   0   6     1113.00     1090.54     57.18 o 
  -7   0   6     1505.59     1427.27     42.10 o 
  -6   0   6     2775.96     2659.76     70.61 o 
  -5   0   6      607.95      795.02     27.20 o 
  -4   0   6     3812.02     4274.23    105.16 o 
  -3   0   6     3090.37     2964.18     51.31 o 
  -2   0   6     5507.41     5425.60    138.83 o 
  -1   0   6     6653.81     5293.77    125.42 o 
   0   0   6    19041.24    19243.27    307.00 o 
   1   0   6    56845.38    57056.42    883.73 o 
   2   0   6     1074.36      953.40     29.55 o 
   3   0   6        2.02       26.90     22.88 o 
   4   0   6       27.34        7.89     17.35 o 
   5   0   6      808.56      755.99     33.90 o 
   6   0   6        0.69       22.76     15.50 o 
   7   0   6      175.28      161.16     24.24 o 
   8   0   6       33.26       44.22     37.08 o 
   9   0   6       44.77      113.59     42.60 o 
  10   0   6       79.34      121.48     47.33 o 
 -11   1   6       32.94       -7.11     22.38 o 
 -10   1   6       12.69        0.48     17.91 o 
  -9   1   6        3.29        4.72     13.36 o 
  -8   1   6      844.10      819.05     27.95 o 
  -7   1   6       49.96       43.00      9.93 o 
  -6   1   6       39.54       45.37      8.94 o 
  -5   1   6     2603.99     2612.12     37.41 o 
  -4   1   6     1120.19     1163.08     20.99 o 
  -3   1   6      822.68      840.24     15.77 o 
  -2   1   6        1.85        4.18      4.79 o 
  -1   1   6      362.29      333.10     10.58 o 
   0   1   6    28042.10    26813.46    298.37 o 
   1   1   6     7881.12     7938.77     96.53 o 
   2   1   6     3622.59     4048.95     56.50 o 
   3   1   6     1736.72     1716.38     36.90 o 
   4   1   6      569.78      560.38     23.37 o 
   5   1   6       52.82       43.45     10.54 o 
   6   1   6      917.71      881.42     27.91 o 
   7   1   6      172.13      204.24     41.22 o 
   8   1   6        2.97       15.78     17.85 o 
   9   1   6       36.12       39.23     25.08 o 
  10   1   6       28.06       74.95     29.42 o 
 -11   2   6       36.39       14.37     27.10 o 
 -10   2   6        4.89      -14.53     16.15 o 
  -9   2   6       23.86        8.19     13.40 o 
  -8   2   6     1129.69     1113.13     31.96 o 
  -7   2   6       86.76       83.12     12.46 o 
  -6   2   6        4.51       -4.38      6.91 o 
  -5   2   6       41.59       61.86      8.06 o 
  -4   2   6     3451.77     3491.09     43.29 o 
  -3   2   6      386.84      406.65     11.63 o 
  -2   2   6      643.84      574.57     14.32 o 
  -1   2   6     2664.15     2768.56     46.99 o 
   0   2   6     2466.75     2275.37     40.25 o 
   1   2   6      142.00      219.68     13.32 o 
   2   2   6     1865.70     1691.98     34.40 o 
   3   2   6      291.59      325.22     16.23 o 
   4   2   6       22.20       14.02      7.85 o 
   5   2   6       12.26        3.40     10.85 o 
   6   2   6       27.47       22.64     10.68 o 
   7   2   6        0.01      -15.19     19.20 o 
   8   2   6       12.44       -4.64     15.67 o 
   9   2   6       44.74       49.17     20.29 o 
  10   2   6        4.06        4.42     25.08 o 
 -11   3   6        6.77       36.41     23.54 o 
 -10   3   6        3.84      -13.67     16.30 o 
  -9   3   6        6.40       -4.73     14.54 o 
  -8   3   6      206.67      222.59     18.59 o 
  -7   3   6      369.22      383.17     21.16 o 
  -6   3   6      302.43      278.17     15.68 o 
  -5   3   6        7.98        6.40      6.73 o 
  -4   3   6        6.43        2.89      7.55 o 
  -3   3   6     4315.76     4629.57     58.11 o 
  -2   3   6      325.21      292.92     17.00 o 
  -1   3   6      266.38      243.97     25.90 o 
   0   3   6     4039.37     4111.50     64.72 o 
   1   3   6        1.38       -6.51      4.78 o 
   2   3   6      338.28      315.32     12.39 o 
   3   3   6      245.22      254.29     17.62 o 
   4   3   6       39.36       34.37      8.51 o 
   5   3   6        6.26      -13.28      9.94 o 
   6   3   6      131.74      166.29     20.00 o 
   7   3   6       19.67        0.48     15.73 o 
   8   3   6       12.13       29.28     22.48 o 
   9   3   6        0.00       11.21     29.42 o 
  10   3   6        0.00       32.89     29.06 o 
 -11   4   6        3.55      -33.09     24.59 o 
 -10   4   6       17.55       -2.15     17.24 o 
  -9   4   6       10.61       22.59     15.54 o 
  -8   4   6        3.60      -18.47     10.86 o 
  -7   4   6      254.44      228.72     16.95 o 
  -6   4   6        5.23        7.47      8.31 o 
  -5   4   6      123.92      112.37     10.46 o 
  -4   4   6     1737.46     1819.91     31.71 o 
  -3   4   6      207.75      218.98     10.79 o 
  -2   4   6      598.01      505.33     18.64 o 
  -1   4   6      937.51      923.22     24.73 o 
   0   4   6      332.95      302.81     14.54 o 
   1   4   6      312.38      252.99     15.48 o 
   2   4   6       83.40      110.97     10.91 o 
   3   4   6       11.98       36.23      7.74 o 
   4   4   6      745.36      790.49     21.98 o 
   5   4   6      119.75      104.53     16.03 o 
   6   4   6       79.04       87.96     19.06 o 
   7   4   6       27.43       -1.57     15.07 o 
   8   4   6      118.74      137.89     23.29 o 
   9   4   6        1.00       11.54     18.32 o 
  10   4   6        4.17        4.75     19.96 o 
 -11   5   6        1.94      -16.50     28.84 o 
 -10   5   6        0.00      -23.11     16.62 o 
  -9   5   6        7.04       -4.45     14.69 o 
  -8   5   6       29.14       12.86     14.03 o 
  -7   5   6       15.32        7.78     10.42 o 
  -6   5   6      289.00      326.11     16.64 o 
  -5   5   6       79.60      109.58     10.64 o 
  -4   5   6      334.04      305.46     14.49 o 
  -3   5   6      299.97      272.29     11.72 o 
  -2   5   6       89.13       88.16      9.11 o 
  -1   5   6      198.13      258.92     26.82 o 
   0   5   6      397.83      383.13     10.31 o 
   1   5   6       33.02       45.77      6.78 o 
   2   5   6      435.48      368.83     18.67 o 
   3   5   6        0.01       -9.60      4.80 o 
   4   5   6      693.55      757.46     24.16 o 
   5   5   6        0.13      -15.91     10.63 o 
   6   5   6       61.66       56.64     16.59 o 
   7   5   6        0.68       -5.74     15.31 o 
   8   5   6        2.54      -10.21     16.99 o 
   9   5   6       43.36       45.00     24.74 o 
  10   5   6       12.14       36.48     22.91 o 
 -11   6   6       23.57       12.68     23.77 o 
 -10   6   6        2.59      -20.47     19.01 o 
  -9   6   6        1.57        9.96     14.83 o 
  -8   6   6       48.38       41.23     14.67 o 
  -7   6   6       87.13      113.10     16.89 o 
  -6   6   6      323.37      372.68     18.26 o 
  -5   6   6     1116.38     1168.06     26.82 o 
  -4   6   6      658.24      666.85     20.57 o 
  -3   6   6     2049.36     1980.94     33.24 o 
  -2   6   6     1063.52     1073.22     23.08 o 
  -1   6   6      198.02      204.03      8.44 o 
   0   6   6      655.86      594.73     17.03 o 
   1   6   6       10.22       16.26      5.48 o 
   2   6   6       21.37       17.02      6.01 o 
   3   6   6        0.00       -0.84      4.89 o 
   4   6   6        0.48       -5.01      8.84 o 
   5   6   6      501.96      419.31     26.64 o 
   6   6   6       83.47       98.04     16.02 o 
   7   6   6      105.10      112.10     35.31 o 
   8   6   6        0.84       13.29     18.46 o 
   9   6   6       21.75       20.40     21.24 o 
  10   6   6       41.59       55.38     39.08 o 
 -10   7   6       26.44       -4.89     20.55 o 
  -9   7   6        9.70       11.55     19.96 o 
  -8   7   6       67.44       33.96     18.72 o 
  -7   7   6      870.79     1088.03     35.93 o 
  -6   7   6        1.91       14.35     10.75 o 
  -5   7   6        7.91       14.15      8.01 o 
  -4   7   6      189.82      196.98     13.86 o 
  -3   7   6      308.11      297.24     13.95 o 
  -2   7   6     3292.17     3869.08     57.31 o 
  -1   7   6     2585.49     2720.88     37.72 o 
   0   7   6     2508.68     2822.77     39.36 o 
   1   7   6      143.12      200.90      9.86 o 
   2   7   6        0.01       -2.42      5.65 o 
   3   7   6      281.63      347.24     20.04 o 
   4   7   6      156.25      186.68     16.10 o 
   5   7   6        0.23       -2.99     11.62 o 
   6   7   6      212.99      196.70     19.81 o 
   7   7   6      593.37      560.66     34.91 o 
   8   7   6      146.59      181.87     28.74 o 
   9   7   6       14.69       17.37     19.96 o 
  10   7   6        0.00       12.51     21.58 o 
 -10   8   6       13.93       10.71     22.38 o 
  -9   8   6       32.93       28.00     20.79 o 
  -8   8   6        2.11       -1.01     15.71 o 
  -7   8   6      166.87      179.68     23.83 o 
  -6   8   6     1065.78     1030.66     51.28 o 
  -5   8   6      676.39      701.03     33.50 o 
  -4   8   6      286.03      296.14     16.77 o 
  -3   8   6      908.93      996.62     23.43 o 
  -2   8   6      300.39      319.85     11.18 o 
  -1   8   6      483.31      586.31     15.56 o 
   0   8   6       23.44       26.21      7.26 o 
   1   8   6     1634.18     1777.20     30.06 o 
   2   8   6     1025.64     1147.16     33.28 o 
   3   8   6      228.34      250.69     16.78 o 
   4   8   6       45.58       58.70     12.33 o 
   5   8   6        5.85       -1.10     11.75 o 
   6   8   6        1.16       -6.93     13.17 o 
   7   8   6      327.79      322.24     26.15 o 
   8   8   6      159.53      183.97     27.56 o 
   9   8   6       32.62       33.05     20.09 o 
  10   8   6        7.85        4.09     21.23 o 
 -10   9   6        0.01        2.95     20.19 o 
  -9   9   6        5.47       -6.21     18.32 o 
  -8   9   6        7.73        6.21     16.62 o 
  -7   9   6       16.68       38.53     17.80 o 
  -6   9   6       38.10       16.36     15.34 o 
  -5   9   6       41.89       63.65     19.50 o 
  -4   9   6      219.97      277.67     22.32 o 
  -3   9   6        3.25        7.15      7.49 o 
  -2   9   6     1035.49      992.67     25.50 o 
  -1   9   6      111.63       96.76      8.48 o 
   0   9   6       12.61        1.21      5.71 o 
   1   9   6      156.07      184.21     10.76 o 
   2   9   6      227.67      255.97     23.71 o 
   3   9   6      273.28      253.08     17.38 o 
   4   9   6       54.63       52.67     12.74 o 
   5   9   6      341.58      384.61     24.08 o 
   6   9   6        7.04       14.60     14.96 o 
   7   9   6      123.88      145.69     21.65 o 
   8   9   6        0.84       -1.73     16.60 o 
   9   9   6       12.95       15.72     21.98 o 
 -10  10   6        1.53      -38.65     29.93 o 
  -9  10   6       10.58       -4.03     18.51 o 
  -8  10   6        9.03       29.64     19.08 o 
  -7  10   6        0.88        7.00     15.77 o 
  -6  10   6       76.49       78.06     19.24 o 
  -5  10   6       19.02       -5.01     16.15 o 
  -4  10   6      103.52      113.33     17.38 o 
  -3  10   6      144.26      166.26     19.58 o 
  -2  10   6      147.04      187.15     14.38 o 
  -1  10   6        7.23       -0.26      5.90 o 
   0  10   6        6.64        7.13      6.30 o 
   1  10   6       24.74       52.04     10.25 o 
   2  10   6       50.09       22.13     11.21 o 
   3  10   6        3.62       -6.38      9.47 o 
   4  10   6      183.72      203.19     18.57 o 
   5  10   6      189.02      198.85     27.33 o 
   6  10   6      108.01       92.62     18.77 o 
   7  10   6        1.45      -24.92     13.80 o 
   8  10   6      111.98       87.62     21.82 o 
   9  10   6        1.24       10.29     33.27 o 
  -9  11   6      113.33      148.23     27.92 o 
  -8  11   6       57.36       81.76     25.35 o 
  -7  11   6      151.05      186.84     26.38 o 
  -6  11   6       36.75       29.26     25.86 o 
  -5  11   6       28.05       52.43     21.56 o 
  -4  11   6      728.29      706.30     34.54 o 
  -3  11   6      879.09      893.94     50.06 o 
  -2  11   6       28.67       29.80      9.57 o 
  -1  11   6       20.06       23.06      9.97 o 
   0  11   6        9.55       -1.47      6.34 o 
   1  11   6      372.20      434.48     23.93 o 
   2  11   6        8.61       15.54     11.41 o 
   3  11   6        1.45       -7.82     10.21 o 
   4  11   6       42.95       39.52     16.85 o 
   5  11   6        2.48        4.10     13.56 o 
   6  11   6      174.91      175.40     21.82 o 
   7  11   6        0.00       -4.29     15.75 o 
   8  11   6        1.22       -1.10     17.49 o 
   9  11   6        1.04      -27.32     16.42 o 
  -9  12   6       55.02      103.08     26.07 o 
  -8  12   6       28.02       43.00     20.59 o 
  -7  12   6       20.13        1.15     16.94 o 
  -6  12   6       45.26       21.31     16.63 o 
  -5  12   6       20.77       -0.09     18.87 o 
  -4  12   6        8.21       19.50     16.97 o 
  -3  12   6       30.72       41.72     15.47 o 
  -2  12   6      389.28      387.59     21.86 o 
  -1  12   6      291.86      351.00     21.73 o 
   0  12   6        0.26        7.90     10.85 o 
   1  12   6        2.55       -4.66     10.85 o 
   2  12   6       41.44       32.88     19.02 o 
   3  12   6        5.59       -5.77     11.42 o 
   4  12   6       71.07       68.88     15.57 o 
   5  12   6        1.10       -9.04     13.56 o 
   6  12   6       15.40        2.39     14.71 o 
   7  12   6       30.33        4.09     15.93 o 
   8  12   6       41.52       13.93     18.57 o 
  -8  13   6        3.89        7.74     19.37 o 
  -7  13   6       31.37       15.94     28.59 o 
  -6  13   6       27.51       41.62     18.57 o 
  -5  13   6       23.80       28.44     21.73 o 
  -4  13   6       36.55       40.35     16.87 o 
  -3  13   6     1275.55     1131.52     68.34 o 
  -2  13   6       92.68       61.40     17.39 o 
  -1  13   6       42.50       32.62     19.72 o 
   0  13   6      244.73      270.36     26.83 o 
   1  13   6       68.98      100.94     26.77 o 
   2  13   6        0.75       -0.95     16.62 o 
   3  13   6       15.32       25.36     18.62 o 
   4  13   6        2.64      -12.69     15.03 o 
   5  13   6       36.24       21.87     15.08 o 
   6  13   6       77.20       37.66     26.70 o 
   7  13   6        0.11        4.62     16.82 o 
   8  13   6        4.24        6.54     19.21 o 
  -8  14   6        5.69       25.08     33.06 o 
  -7  14   6        2.82       23.69     19.72 o 
  -6  14   6      101.51      116.72     34.58 o 
  -5  14   6       46.26       66.09     24.64 o 
  -4  14   6      614.12      529.11     51.18 o 
  -3  14   6        0.40       34.75     17.11 o 
  -2  14   6      424.01      398.34     58.56 o 
  -1  14   6       24.54       -9.47     25.24 o 
   0  14   6       41.84       40.70     29.19 o 
   1  14   6      152.00      194.71     26.50 o 
   2  14   6       27.78       30.70     15.67 o 
   3  14   6        7.13        6.72     19.50 o 
   4  14   6       11.66        9.84     16.34 o 
   5  14   6       53.70      101.27     19.37 o 
   6  14   6       44.27       43.43     18.30 o 
   7  14   6        7.48       13.96     17.68 o 
  -7  15   6        6.24      -11.35     17.00 o 
  -6  15   6       30.25       73.81     22.32 o 
  -5  15   6      122.79      133.71     31.55 o 
  -4  15   6       51.87       73.89     21.52 o 
  -3  15   6      161.94      241.87     29.12 o 
  -2  15   6       28.47        7.10     19.99 o 
  -1  15   6        3.37       19.66     21.73 o 
   0  15   6      650.93      654.76     68.63 o 
   1  15   6        2.89       21.86     23.66 o 
   2  15   6       37.41       45.06     18.17 o 
   3  15   6       20.16       30.31     21.11 o 
   4  15   6       43.90       17.81     18.42 o 
   5  15   6        1.29       -2.21     17.17 o 
   6  15   6      197.40      179.95     28.47 o 
   7  15   6       19.37       11.12     17.79 o 
  -7  16   6        0.72        3.85     20.00 o 
  -6  16   6        1.66       33.00     20.42 o 
  -5  16   6       22.15      -10.87     19.71 o 
  -4  16   6        6.27       -2.23     16.39 o 
  -3  16   6       22.14       35.81     24.45 o 
  -2  16   6        0.36      -16.70     18.87 o 
  -1  16   6        0.00       15.43     19.99 o 
   0  16   6      113.83      113.59     41.02 o 
   1  16   6        0.02        7.66     18.93 o 
   2  16   6        6.87       19.15     19.99 o 
   3  16   6       72.71       69.01     26.06 o 
   4  16   6        1.11       -4.73     29.98 o 
   5  16   6        6.19       -7.77     25.31 o 
   6  16   6       54.62       20.18     22.76 o 
  -6  17   6        2.38       18.17     20.25 o 
  -5  17   6        0.00       17.94     23.81 o 
  -4  17   6        1.42        7.48     29.19 o 
  -3  17   6        4.83       20.22     25.24 o 
  -2  17   6        1.41      -34.53     17.26 o 
  -1  17   6       13.44       19.76     21.11 o 
   0  17   6       82.56      137.26     44.17 o 
   1  17   6      137.49       85.19     37.86 o 
   2  17   6       23.76       12.33     20.85 o 
   3  17   6        0.50       28.40     31.55 o 
   4  17   6       16.85        0.67     33.92 o 
   5  17   6        3.60      -29.11     30.76 o 
  -5  18   6        1.78      -28.40     34.71 o 
  -4  18   6        8.45       21.33     25.59 o 
  -3  18   6       50.31       53.67     28.43 o 
  -2  18   6      147.94      180.79     35.13 o 
  -1  18   6       10.27       24.44     23.50 o 
   0  18   6       29.17       53.75     23.97 o 
   1  18   6        0.44       34.71     31.55 o 
   2  18   6       64.44       58.37     36.29 o 
   3  18   6       17.92       28.85     23.35 o 
   4  18   6        0.35       25.24     34.71 o 
  -4  19   6        6.59       -4.00     24.93 o 
  -3  19   6        0.38       23.35     24.93 o 
  -2  19   6       41.09       38.89     36.29 o 
  -1  19   6       58.26       69.42     29.01 o 
   0  19   6        0.64        4.07     21.11 o 
   1  19   6       20.63       15.78     29.98 o 
   2  19   6       12.88       39.44     34.71 o 
   3  19   6        0.30       -7.89     28.40 o 
  -2  20   6       18.30        9.47     25.66 o 
  -1  20   6        3.41       12.94     24.47 o 
   0  20   6       28.80       24.37     25.08 o 
   1  20   6        5.62       17.54     23.81 o 
 -11   1   7        3.60        9.47     22.77 o 
 -10   1   7        0.00       15.85     18.06 o 
  -9   1   7      170.33      163.95     22.96 o 
  -8   1   7      338.87      412.24     22.51 o 
  -7   1   7       75.57       71.30     10.88 o 
  -6   1   7      708.35      634.73     18.48 o 
  -5   1   7      240.56      233.77     11.60 o 
  -4   1   7      941.96      890.10     18.38 o 
  -3   1   7      821.66      868.19     17.86 o 
  -2   1   7     2064.24     2029.00     39.17 o 
  -1   1   7       15.93       -2.69      5.60 o 
   0   1   7     1773.19     2121.71     33.21 o 
   1   1   7     3234.21     3019.39     44.51 o 
   2   1   7        0.67        9.60      6.24 o 
   3   1   7       81.46       80.20     14.12 o 
   4   1   7      461.31      410.20     19.91 o 
   5   1   7      757.61      720.34     28.21 o 
   6   1   7        0.45       -0.12     12.69 o 
   7   1   7       39.25       28.64     13.14 o 
   8   1   7       43.11       42.80     18.51 o 
   9   1   7       16.22       22.37     24.24 o 
  10   1   7       29.52       53.24     36.29 o 
 -11   2   7       15.48       22.83     23.37 o 
 -10   2   7        0.02       16.19     30.22 o 
  -9   2   7       47.83       20.34     14.24 o 
  -8   2   7      490.65      498.80     33.47 o 
  -7   2   7      784.05      791.66     32.15 o 
  -6   2   7        1.54        4.43      7.27 o 
  -5   2   7      303.70      317.26     13.08 o 
  -4   2   7       53.15       53.10      8.03 o 
  -3   2   7       40.39       45.54      5.39 o 
  -2   2   7       77.28       96.48      8.20 o 
  -1   2   7     3286.04     2972.10     60.56 o 
   0   2   7     1877.51     2027.03     32.00 o 
   1   2   7     2021.84     2093.79     33.98 o 
   2   2   7      687.39      645.62     17.94 o 
   3   2   7      451.34      432.47     16.35 o 
   4   2   7      284.86      293.97     23.55 o 
   5   2   7      402.08      409.24     31.88 o 
   6   2   7       97.11       74.53     20.73 o 
   7   2   7       26.93       22.47     16.25 o 
   8   2   7        4.04        1.09     16.01 o 
   9   2   7       15.34        6.33     18.80 o 
  10   2   7       39.28       62.66     29.17 o 
 -11   3   7        0.15      -37.01     20.42 o 
 -10   3   7        6.60      -30.17     15.09 o 
  -9   3   7        1.90      -20.12     12.48 o 
  -8   3   7        2.46       -9.83     11.51 o 
  -7   3   7      100.23      121.55     13.94 o 
  -6   3   7        0.32      -12.76      7.11 o 
  -5   3   7        4.79        0.86      6.86 o 
  -4   3   7       57.10       90.96     11.91 o 
  -3   3   7      764.80      724.54     17.02 o 
  -2   3   7     1248.54     1020.37     26.65 o 
  -1   3   7      799.33      728.41     21.71 o 
   0   3   7     1934.31     1880.86     37.44 o 
   1   3   7     1959.32     1749.25     38.60 o 
   2   3   7     1276.84     1402.65     27.43 o 
   3   3   7       22.69       21.14      8.21 o 
   4   3   7        7.40       -5.21      7.28 o 
   5   3   7      104.69      106.88     14.23 o 
   6   3   7        4.71       -5.17     12.43 o 
   7   3   7        1.37      -18.69     17.16 o 
   8   3   7      100.72       96.24     21.46 o 
   9   3   7        1.81        4.06     18.01 o 
  10   3   7        5.32       23.66     25.01 o 
 -11   4   7        3.55      -27.40     52.06 o 
 -10   4   7        7.57        2.42     17.99 o 
  -9   4   7       67.16       77.76     18.29 o 
  -8   4   7        7.02        0.92     11.76 o 
  -7   4   7       24.52       18.75     10.48 o 
  -6   4   7        8.48        2.68      7.76 o 
  -5   4   7      378.50      374.57     18.97 o 
  -4   4   7       20.05       29.87      7.90 o 
  -3   4   7     1689.65     1900.80     31.04 o 
  -2   4   7        7.15        8.27      6.84 o 
  -1   4   7      197.53      213.17     16.69 o 
   0   4   7     2051.76     2108.74     40.89 o 
   1   4   7     1168.88     1142.51     23.14 o 
   2   4   7     1370.18     1382.36     27.55 o 
   3   4   7        0.10        4.83      7.05 o 
   4   4   7      634.95      643.87     22.32 o 
   5   4   7      172.13      206.69     19.63 o 
   6   4   7       23.18       32.41     14.96 o 
   7   4   7        0.00       -0.42     14.96 o 
   8   4   7        1.00      -23.81     16.68 o 
   9   4   7       64.91       54.43     21.99 o 
  10   4   7        3.33       38.15     20.82 o 
 -11   5   7       31.19       -5.13     25.75 o 
 -10   5   7        9.52      -28.35     17.51 o 
  -9   5   7        0.63      -11.17     16.72 o 
  -8   5   7       27.72       33.12     14.65 o 
  -7   5   7        0.76       -2.95     10.26 o 
  -6   5   7      328.22      324.27     21.85 o 
  -5   5   7       75.27       75.73      9.78 o 
  -4   5   7      282.41      311.41     18.95 o 
  -3   5   7      258.78      222.95     10.79 o 
  -2   5   7      144.55      172.81     17.68 o 
  -1   5   7      631.33      620.86     21.27 o 
   0   5   7     1102.27     1022.10     20.44 o 
   1   5   7      301.39      354.34     12.94 o 
   2   5   7      145.05      190.42     11.27 o 
   3   5   7      280.95      262.00     14.34 o 
   4   5   7       21.65       21.97     12.12 o 
   5   5   7      485.62      550.95     27.97 o 
   6   5   7       30.73       23.83     15.43 o 
   7   5   7       19.90       -2.56     15.07 o 
   8   5   7      127.90      113.86     23.23 o 
   9   5   7       20.54       16.92     20.00 o 
  10   5   7       11.88       31.03     31.11 o 
 -11   6   7       53.42       23.54     28.29 o 
 -10   6   7        0.41      -15.54     19.54 o 
  -9   6   7       94.87      103.71     23.76 o 
  -8   6   7        5.24        6.24     16.35 o 
  -7   6   7      542.63      519.34     26.17 o 
  -6   6   7      584.37      585.15     22.61 o 
  -5   6   7     1184.86     1287.51     28.73 o 
  -4   6   7       74.05       93.41      9.54 o 
  -3   6   7       28.93       43.23      7.04 o 
  -2   6   7     1354.61     1308.91     33.71 o 
  -1   6   7      314.36      387.19     19.93 o 
   0   6   7     1776.76     1880.55     28.33 o 
   1   6   7       87.54       92.87      7.61 o 
   2   6   7      935.03      964.21     20.37 o 
   3   6   7      112.32      133.26     15.16 o 
   4   6   7       92.50      100.28     13.59 o 
   5   6   7      301.13      330.51     24.21 o 
   6   6   7      493.34      517.73     31.57 o 
   7   6   7       46.43       65.30     27.66 o 
   8   6   7       68.99       42.06     21.24 o 
   9   6   7      245.97      349.52     51.52 o 
  10   6   7        0.01       10.38     29.53 o 
 -10   7   7      103.36      125.13     43.25 o 
  -9   7   7        7.96       -8.77     19.13 o 
  -8   7   7       12.36        0.38     22.22 o 
  -7   7   7      775.98      675.82     36.37 o 
  -6   7   7        0.01       19.72     11.78 o 
  -5   7   7      385.78      312.38     24.82 o 
  -4   7   7       52.57       85.33      9.60 o 
  -3   7   7      627.65      618.99     17.86 o 
  -2   7   7     1937.93     2002.25     35.53 o 
  -1   7   7     1263.30     1231.99     25.93 o 
   0   7   7      176.60      195.42      9.88 o 
   1   7   7      226.16      259.14     11.46 o 
   2   7   7     1161.95     1143.75     23.18 o 
   3   7   7      789.33      838.07     29.40 o 
   4   7   7      493.87      548.14     36.89 o 
   5   7   7       13.88       21.88     13.04 o 
   6   7   7        1.63       12.84     18.27 o 
   7   7   7       22.82       36.53     18.46 o 
   8   7   7        1.59       15.21     24.78 o 
   9   7   7        0.27       32.66     21.46 o 
  10   7   7       87.20       88.57     33.42 o 
 -10   8   7        2.98      -37.14     18.57 o 
  -9   8   7        4.91       -4.07     20.30 o 
  -8   8   7      144.91      140.71     23.99 o 
  -7   8   7      182.75      190.40     24.82 o 
  -6   8   7      246.41      251.82     25.06 o 
  -5   8   7       35.44       26.78     12.44 o 
  -4   8   7      472.19      436.78     32.34 o 
  -3   8   7       33.94       61.99     10.24 o 
  -2   8   7      165.62      152.46     14.71 o 
  -1   8   7      372.76      348.99     11.91 o 
   0   8   7       48.72       71.99      7.58 o 
   1   8   7      869.44      861.73     19.70 o 
   2   8   7      601.34      635.28     21.73 o 
   3   8   7      110.49       86.67     14.39 o 
   4   8   7        1.21        2.52     10.54 o 
   5   8   7       47.51       45.07     13.99 o 
   6   8   7        4.24       -2.67     13.80 o 
   7   8   7       18.41       11.42     19.08 o 
   8   8   7      148.18      113.98     24.49 o 
   9   8   7       88.93      105.87     26.32 o 
 -10   9   7       29.68       15.77     21.46 o 
  -9   9   7        0.55        0.45     18.09 o 
  -8   9   7       12.44       12.56     17.14 o 
  -7   9   7      370.10      399.34     31.47 o 
  -6   9   7       27.55        5.31     15.05 o 
  -5   9   7      108.94      139.05     52.06 o 
  -4   9   7      114.94      130.09     14.03 o 
  -3   9   7       43.25       35.42      9.78 o 
  -2   9   7       34.69       39.79     11.24 o 
  -1   9   7        5.81       -4.23      6.63 o 
   0   9   7      165.93      148.46     10.43 o 
   1   9   7      910.04      973.13     22.02 o 
   2   9   7      232.41      302.74     17.23 o 
   3   9   7      679.38      672.75     28.25 o 
   4   9   7      128.95      121.97     17.22 o 
   5   9   7        8.73       15.38     15.94 o 
   6   9   7       58.26       87.63     17.91 o 
   7   9   7        5.82       -1.37     15.25 o 
   8   9   7       22.68       47.54     21.74 o 
   9   9   7       41.51       69.14     23.77 o 
 -10  10   7        4.49        7.07     25.48 o 
  -9  10   7        3.86       -8.97     17.50 o 
  -8  10   7       37.03       20.68     18.30 o 
  -7  10   7       52.77       74.95     20.34 o 
  -6  10   7       16.80       19.24     21.49 o 
  -5  10   7       71.86       71.44     21.73 o 
  -4  10   7       13.16        3.89     12.37 o 
  -3  10   7       97.34      135.64     16.17 o 
  -2  10   7        3.86       -0.07      8.16 o 
  -1  10   7      139.47      154.07     14.78 o 
   0  10   7      125.26      106.46     19.58 o 
   1  10   7      171.01      203.93     14.39 o 
   2  10   7       37.71       42.56     10.71 o 
   3  10   7       27.46       26.99     13.42 o 
   4  10   7      310.34      344.69     25.28 o 
   5  10   7       26.52        6.02     13.38 o 
   6  10   7      111.04      107.53     19.70 o 
   7  10   7       68.33       62.98     18.91 o 
   8  10   7        1.03      -21.72     26.69 o 
   9  10   7        0.98       -9.45     20.69 o 
  -9  11   7        0.59        6.06     19.63 o 
  -8  11   7       59.45       21.88     19.29 o 
  -7  11   7       36.62       14.20     17.31 o 
  -6  11   7        8.81       26.82     16.40 o 
  -5  11   7       45.70       58.13     21.56 o 
  -4  11   7      208.83      221.46     31.00 o 
  -3  11   7      511.37      473.65     30.39 o 
  -2  11   7      118.89      103.99     14.54 o 
  -1  11   7        6.07        6.59      9.52 o 
   0  11   7      127.29      124.52     15.96 o 
   1  11   7      127.28      131.42     22.42 o 
   2  11   7      443.19      467.29     22.22 o 
   3  11   7      370.20      376.97     25.61 o 
   4  11   7      200.68      183.90     19.10 o 
   5  11   7        0.75      -12.05     12.56 o 
   6  11   7       19.23       -5.36     21.86 o 
   7  11   7       35.80      -12.75     15.86 o 
   8  11   7       35.33       23.81     30.06 o 
  -9  12   7       27.35       34.43     23.33 o 
  -8  12   7        1.27       16.43     19.08 o 
  -7  12   7        0.32       30.84     19.17 o 
  -6  12   7       12.03       36.70     22.04 o 
  -5  12   7       14.51       11.61     19.99 o 
  -4  12   7      465.05      461.92     31.85 o 
  -3  12   7      540.17      501.18     47.72 o 
  -2  12   7      380.13      411.14     38.03 o 
  -1  12   7       36.60       10.44     10.73 o 
   0  12   7      711.52      666.03     38.65 o 
   1  12   7      170.60      154.68     18.67 o 
   2  12   7      183.70      191.58     21.46 o 
   3  12   7        2.10        9.59     14.22 o 
   4  12   7      254.47      282.25     26.60 o 
   5  12   7      225.00      193.28     21.27 o 
   6  12   7        6.30      -13.61     15.00 o 
   7  12   7        0.78      -22.84     15.51 o 
   8  12   7        6.61       -5.68     16.80 o 
  -8  13   7        1.19       17.01     20.37 o 
  -7  13   7       33.56       47.64     22.61 o 
  -6  13   7      126.83      131.68     23.97 o 
  -5  13   7        0.28       15.96     24.87 o 
  -4  13   7      125.43      135.13     22.91 o 
  -3  13   7      599.58      672.68     81.21 o 
  -2  13   7      753.68      723.53     35.52 o 
  -1  13   7      781.73      738.50     39.01 o 
   0  13   7        1.44       -4.73     14.37 o 
   1  13   7      176.83      143.10     24.93 o 
   2  13   7       10.71      -16.83     12.75 o 
   3  13   7      502.62      422.16     44.17 o 
   4  13   7       39.47       63.90     24.54 o 
   5  13   7      247.25      242.69     26.19 o 
   6  13   7       31.78       14.80     16.89 o 
   7  13   7        2.85       -4.50     19.13 o 
   8  13   7        1.51       -7.98     19.34 o 
  -8  14   7       66.63       85.93     25.47 o 
  -7  14   7        0.25       15.37     19.43 o 
  -6  14   7        0.69       -5.34     15.97 o 
  -5  14   7      349.49      377.75     33.79 o 
  -4  14   7      179.87      152.91     24.15 o 
  -3  14   7      213.06      209.52     25.30 o 
  -2  14   7       18.42       10.57     20.62 o 
  -1  14   7      167.04      122.21     25.24 o 
   0  14   7      794.24      703.54     41.81 o 
   1  14   7      527.34      648.87     41.65 o 
   2  14   7       79.28       78.71     18.95 o 
   3  14   7      106.07      101.98     29.19 o 
   4  14   7      266.56      313.24     37.26 o 
   5  14   7        1.11        1.09     17.90 o 
   6  14   7       77.78       60.30     29.46 o 
   7  14   7       70.51      111.71     26.04 o 
  -7  15   7       40.35       73.90     25.97 o 
  -6  15   7       10.93       18.35     18.72 o 
  -5  15   7       93.90       76.05     35.62 o 
  -4  15   7       79.19       72.24     21.65 o 
  -3  15   7       94.05      125.50     27.35 o 
  -2  15   7        1.24      -25.53     18.38 o 
  -1  15   7        1.77       20.51     29.98 o 
   0  15   7      158.12      177.62     26.50 o 
   1  15   7       86.75      112.88     24.93 o 
   2  15   7      438.71      394.73     62.32 o 
   3  15   7       83.63      106.01     21.46 o 
   4  15   7       10.40      -20.18     26.82 o 
   5  15   7        1.29      -23.42     37.86 o 
   6  15   7        7.90       -9.87     19.36 o 
   7  15   7       32.32       71.01     25.19 o 
  -7  16   7        5.19       10.26     26.21 o 
  -6  16   7       16.94       42.14     21.46 o 
  -5  16   7       16.52       47.15     21.08 o 
  -4  16   7      143.34      166.65     26.69 o 
  -3  16   7       10.81       67.84     26.77 o 
  -2  16   7       17.26       24.36     22.85 o 
  -1  16   7        1.99        7.89     20.08 o 
   0  16   7      434.22      520.63     64.68 o 
   1  16   7       97.29       85.19     26.03 o 
   2  16   7        3.33       15.32     20.85 o 
   3  16   7        4.32      -15.19     19.50 o 
   4  16   7      125.72      128.79     31.18 o 
   5  16   7       12.63      -10.06     22.23 o 
   6  16   7        2.33       -0.13     43.39 o 
  -6  17   7        0.04       31.03     20.91 o 
  -5  17   7        4.15       11.66     22.69 o 
  -4  17   7        7.51       -6.80     23.11 o 
  -3  17   7       77.78       32.92     24.93 o 
  -2  17   7       94.87      134.21     31.78 o 
  -1  17   7      261.50      227.50     36.24 o 
   0  17   7      169.34      124.64     42.60 o 
   1  17   7        3.84      -23.66     26.82 o 
   2  17   7       20.55       21.30     22.88 o 
   3  17   7       15.65        0.92     19.99 o 
   4  17   7       18.56       34.71     36.29 o 
   5  17   7       61.99       -8.09     99.39 o 
  -5  18   7        2.65       66.26     42.60 o 
  -4  18   7        0.20      -22.97     22.88 o 
  -3  18   7        1.77       18.73     25.37 o 
  -2  18   7        0.00        6.78     26.82 o 
  -1  18   7        6.76       -6.07     21.22 o 
   0  18   7       44.44      115.17     44.17 o 
   1  18   7       31.41       48.91     34.71 o 
   2  18   7        8.95       16.62     22.36 o 
   3  18   7        1.56       -7.71     19.71 o 
   4  18   7        0.59      -12.06     18.87 o 
  -4  19   7        1.61      -19.36     24.47 o 
  -3  19   7        0.30       33.43     26.20 o 
  -2  19   7       25.30       67.84     30.12 o 
  -1  19   7       11.04       31.90     25.37 o 
   0  19   7        0.02       37.86     25.66 o 
   1  19   7       10.17       29.98     33.13 o 
   2  19   7        4.68       31.55     34.71 o 
   3  19   7        1.34        4.43     28.40 o 
  -1  20   7        6.28       25.21     29.98 o 
   0  20   7        9.05       61.28     28.43 o 
   1  20   7        0.35       31.55     37.86 o 
 -11   0   8       20.37      -50.49     25.24 o 
 -10   0   8        4.95       15.14     67.84 o 
  -9   0   8      140.54      125.84     28.43 o 
  -8   0   8       75.33       75.50     23.35 o 
  -7   0   8     1723.67     1878.98     49.29 o 
  -6   0   8        1.84        9.48     10.43 o 
  -5   0   8      148.77      136.72     13.60 o 
  -4   0   8       23.71       17.48      8.29 o 
  -3   0   8       94.23       95.18     10.30 o 
  -2   0   8      767.89      866.68     27.82 o 
  -1   0   8     4087.61     4292.41     83.11 o 
   0   0   8     7658.17     6557.80    137.26 o 
   1   0   8      181.95      202.07     33.92 o 
   2   0   8    16457.10    17435.51    288.52 o 
   3   0   8      726.01      798.55     51.27 o 
   4   0   8     2707.37     2771.16     68.55 o 
   5   0   8      857.01      851.86     37.26 o 
   6   0   8      485.23      471.72     47.33 o 
   7   0   8       17.73      -11.04     25.24 o 
   8   0   8      286.38      239.81     45.75 o 
   9   0   8       64.56      104.13     42.60 o 
  10   0   8       15.90       85.19     39.44 o 
 -11   1   8        4.74      -39.92     20.48 o 
 -10   1   8      226.88      205.41     39.39 o 
  -9   1   8       59.77       60.71     18.07 o 
  -8   1   8      418.63      479.34     23.77 o 
  -7   1   8      523.37      516.40     21.38 o 
  -6   1   8      707.97      718.82     19.67 o 
  -5   1   8        6.27       -2.18      5.72 o 
  -4   1   8      969.96     1044.63     20.23 o 
  -3   1   8     2686.64     2458.67     35.68 o 
  -2   1   8      498.97      385.31     16.34 o 
  -1   1   8      706.71      640.75     16.37 o 
   0   1   8     1223.11     1309.02     24.94 o 
   1   1   8        1.84       23.21     15.58 o 
   2   1   8    14150.28    13842.23    165.22 o 
   3   1   8       32.74       23.56      8.00 o 
   4   1   8      130.86      160.40     14.12 o 
   5   1   8        0.69       -7.72      9.71 o 
   6   1   8        1.41       -0.19     12.32 o 
   7   1   8      243.96      249.33     30.66 o 
   8   1   8       40.77       26.39     17.11 o 
   9   1   8        0.13       42.42     24.64 o 
  10   1   8       83.81       39.35     30.76 o 
 -11   2   8       56.65      144.31     37.26 o 
 -10   2   8       24.82       16.70     20.63 o 
  -9   2   8        1.05      -27.49     14.51 o 
  -8   2   8        5.43        7.28     12.27 o 
  -7   2   8      393.51      469.61     21.80 o 
  -6   2   8       18.39       24.10      8.84 o 
  -5   2   8      295.62      274.68     12.51 o 
  -4   2   8      282.61      293.05     12.11 o 
  -3   2   8      860.42      915.22     16.97 o 
  -2   2   8      211.00      291.70     11.42 o 
  -1   2   8     1343.18     1092.13     27.33 o 
   0   2   8      724.94      584.28     15.55 o 
   1   2   8       50.58       62.45      7.59 o 
   2   2   8     3004.10     3286.41     51.01 o 
   3   2   8     1499.28     1437.61     31.32 o 
   4   2   8       35.92       24.85      8.80 o 
   5   2   8       14.12       13.93     11.22 o 
   6   2   8      117.24      118.61     15.88 o 
   7   2   8       93.49      116.69     20.25 o 
   8   2   8        5.86        0.34     16.03 o 
   9   2   8       14.20       13.79     18.32 o 
  10   2   8        3.27        3.94     24.54 o 
 -11   3   8       54.96       42.60     30.12 o 
 -10   3   8        5.21       -1.83     23.97 o 
  -9   3   8       99.47      106.54     17.41 o 
  -8   3   8      565.41      557.23     26.79 o 
  -7   3   8      548.46      523.04     21.78 o 
  -6   3   8      188.77      184.49     13.80 o 
  -5   3   8       41.00       19.88      8.13 o 
  -4   3   8      348.41      308.64     20.77 o 
  -3   3   8      912.93      914.68     19.84 o 
  -2   3   8      457.71      436.78     30.44 o 
  -1   3   8       23.85       32.15      8.41 o 
   0   3   8     1446.01     1581.07     31.20 o 
   1   3   8       30.07       14.05      6.16 o 
   2   3   8     1064.71      932.62     22.61 o 
   3   3   8      839.08      786.90     21.75 o 
   4   3   8      468.56      448.00     20.13 o 
   5   3   8       66.63      117.27     26.52 o 
   6   3   8        5.32        4.80     13.28 o 
   7   3   8        1.97       13.83     19.05 o 
   8   3   8        0.07      -12.87     22.00 o 
   9   3   8       58.55       38.55     21.16 o 
  10   3   8        8.67       40.56     34.71 o 
 -11   4   8       11.48       13.85     59.95 o 
 -10   4   8       28.79        8.37     21.74 o 
  -9   4   8       53.98       28.84     19.08 o 
  -8   4   8      194.24      183.09     18.31 o 
  -7   4   8      162.79      172.32     15.53 o 
  -6   4   8       21.52       14.32     11.06 o 
  -5   4   8       27.34       15.45      8.09 o 
  -4   4   8       28.47       17.32      7.61 o 
  -3   4   8     2140.72     2199.09     34.43 o 
  -2   4   8       44.38       66.91      9.94 o 
  -1   4   8       77.75       73.84     10.53 o 
   0   4   8     1979.19     1928.92     40.13 o 
   1   4   8     1344.97     1265.35     25.54 o 
   2   4   8      973.91      993.19     25.97 o 
   3   4   8      304.48      289.31     26.64 o 
   4   4   8       71.25      105.57     12.55 o 
   5   4   8       99.09      119.41     22.09 o 
   6   4   8       10.91       20.70     16.04 o 
   7   4   8      168.57      189.40     24.56 o 
   8   4   8      192.40      167.86     25.37 o 
   9   4   8       53.43       86.93     23.33 o 
  10   4   8        6.59       31.54     22.32 o 
 -11   5   8        8.44      -19.72     29.01 o 
 -10   5   8        3.38      -24.08     18.07 o 
  -9   5   8       26.66       11.71     18.46 o 
  -8   5   8       49.38       38.07     17.51 o 
  -7   5   8      122.50      127.67     17.04 o 
  -6   5   8      315.12      315.56     23.35 o 
  -5   5   8       76.03       89.40     10.34 o 
  -4   5   8       46.53       45.02      7.63 o 
  -3   5   8       12.99       23.21      6.42 o 
  -2   5   8     1994.76     1977.68     43.24 o 
  -1   5   8       12.45       12.17      7.77 o 
   0   5   8      325.22      304.63     18.19 o 
   1   5   8     3877.33     3979.11     57.08 o 
   2   5   8     1861.44     1770.76     56.70 o 
   3   5   8       18.72       20.35      7.65 o 
   4   5   8        0.11      -19.65     12.12 o 
   5   5   8       84.49       70.42     18.36 o 
   6   5   8      133.60      145.18     21.24 o 
   7   5   8        2.24        6.95     16.07 o 
   8   5   8        5.24       30.34     19.49 o 
   9   5   8       41.57       39.73     21.54 o 
  10   5   8        7.42       25.39     21.33 o 
 -10   6   8       17.05        9.15     25.58 o 
  -9   6   8       15.61       10.55     25.03 o 
  -8   6   8      141.32      173.68     24.29 o 
  -7   6   8      356.15      345.72     23.05 o 
  -6   6   8      202.01      218.69     22.77 o 
  -5   6   8       68.58       99.66     13.28 o 
  -4   6   8     1078.32     1017.33     28.69 o 
  -3   6   8        3.56       -6.55      6.87 o 
  -2   6   8       26.62       38.19     10.49 o 
  -1   6   8     2101.91     2141.14     48.77 o 
   0   6   8       23.13       19.47      9.56 o 
   1   6   8       71.17       69.93      9.34 o 
   2   6   8      647.41      606.46     18.17 o 
   3   6   8     1572.48     1569.19     41.04 o 
   4   6   8      223.78      196.73     56.01 o 
   5   6   8        2.40        4.57     22.72 o 
   6   6   8       20.24       16.00     15.54 o 
   7   6   8       16.20       20.94     17.90 o 
   8   6   8        1.43        5.79     17.85 o 
   9   6   8        8.34       66.04     22.38 o 
  10   6   8       19.39       69.24     24.19 o 
 -10   7   8       50.85       47.99     23.33 o 
  -9   7   8        3.40       18.86     18.50 o 
  -8   7   8       20.64       34.13     18.32 o 
  -7   7   8      332.87      354.42     29.32 o 
  -6   7   8       56.19       50.80     13.70 o 
  -5   7   8     1080.66     1021.06     35.05 o 
  -4   7   8        0.81        2.02      8.38 o 
  -3   7   8      825.44      781.01     24.85 o 
  -2   7   8       64.60       59.53     11.51 o 
  -1   7   8      246.13      265.76     30.32 o 
   0   7   8      252.22      339.35     23.45 o 
   1   7   8      342.98      394.28     18.16 o 
   2   7   8      309.08      382.08     13.78 o 
   3   7   8      211.37      220.01     16.16 o 
   4   7   8     1275.05     1304.91     49.18 o 
   5   7   8      184.29      172.41     21.54 o 
   6   7   8      339.77      423.84     30.30 o 
   7   7   8      105.11      138.80     24.25 o 
   8   7   8        0.53       24.39     19.67 o 
   9   7   8      317.62      350.70     63.11 o 
 -10   8   8        0.01       -5.95     20.59 o 
  -9   8   8        3.22      -21.01     17.26 o 
  -8   8   8       22.03       20.56     25.67 o 
  -7   8   8      594.37      511.17     41.28 o 
  -6   8   8     1910.17     1952.93     73.06 o 
  -5   8   8      310.13      322.67     23.39 o 
  -4   8   8      397.21      385.16     20.24 o 
  -3   8   8       16.59       18.94     10.47 o 
  -2   8   8     1100.21     1076.04     57.28 o 
  -1   8   8      342.31      369.60     15.26 o 
   0   8   8      475.95      531.78     15.08 o 
   1   8   8      201.32      219.23     11.48 o 
   2   8   8       91.19       85.36     11.85 o 
   3   8   8      330.90      367.25     22.93 o 
   4   8   8      330.46      333.33     24.21 o 
   5   8   8       70.55       86.87     16.33 o 
   6   8   8      247.71      287.82     27.48 o 
   7   8   8        1.16        2.99     17.90 o 
   8   8   8      159.29      197.56     37.85 o 
   9   8   8       94.21      185.46     29.07 o 
 -10   9   8        2.19      -11.04     20.04 o 
  -9   9   8       35.16       16.95     19.37 o 
  -8   9   8       18.00       41.16     19.42 o 
  -7   9   8        0.19      -12.55     14.75 o 
  -6   9   8        8.24       28.91     16.68 o 
  -5   9   8       89.90      108.21     24.54 o 
  -4   9   8      591.59      668.64     25.56 o 
  -3   9   8      685.02      720.77     25.31 o 
  -2   9   8       17.60       18.45      9.69 o 
  -1   9   8      104.42       91.56     13.11 o 
   0   9   8        1.29       -4.58      6.98 o 
   1   9   8       19.89        8.44      8.15 o 
   2   9   8       48.71       78.06     11.85 o 
   3   9   8      517.84      577.98     27.21 o 
   4   9   8      100.19      104.27     18.07 o 
   5   9   8      259.03      255.39     21.93 o 
   6   9   8       18.83       14.23     19.58 o 
   7   9   8       51.03       26.47     26.11 o 
   8   9   8        0.23        5.52     19.34 o 
   9   9   8       13.67      -27.53     20.02 o 
  -9  10   8       25.71      -13.03     17.72 o 
  -8  10   8        0.25       39.03     19.08 o 
  -7  10   8       27.00       37.29     18.46 o 
  -6  10   8        0.60      -29.78     14.89 o 
  -5  10   8       34.74       39.91     16.34 o 
  -4  10   8        1.96       -8.27      9.49 o 
  -3  10   8      176.85      176.08     19.86 o 
  -2  10   8       24.79       -2.37      9.48 o 
  -1  10   8       19.76        1.63      9.28 o 
   0  10   8       44.04       47.83      9.97 o 
   1  10   8       31.00       30.35     11.36 o 
   2  10   8       18.31        6.43      9.44 o 
   3  10   8       33.75       10.01     11.20 o 
   4  10   8        0.57       -4.55     18.92 o 
   5  10   8        7.41      -10.17     12.65 o 
   6  10   8      194.97      210.84     31.82 o 
   7  10   8       13.38      -16.84     17.80 o 
   8  10   8       17.10       32.81     21.16 o 
   9  10   8        0.11       22.60     21.42 o 
  -9  11   8       20.17       36.63     20.80 o 
  -8  11   8        1.91       -4.52     16.94 o 
  -7  11   8        3.26       12.40     16.68 o 
  -6  11   8       14.49       13.06     16.34 o 
  -5  11   8       96.27       69.77     19.37 o 
  -4  11   8        0.46       11.13     14.35 o 
  -3  11   8      422.96      409.93     34.16 o 
  -2  11   8        5.35       -0.70      9.94 o 
  -1  11   8        0.02       -0.51      9.14 o 
   0  11   8      361.41      321.62     28.04 o 
   1  11   8       20.76        5.53     11.56 o 
   2  11   8       73.81       47.16     15.43 o 
   3  11   8        3.35      -34.99     17.50 o 
   4  11   8      461.50      370.37     58.29 o 
   5  11   8        0.81      -15.38     13.19 o 
   6  11   8       23.26      -13.18     17.99 o 
   7  11   8        7.00      -19.91     19.07 o 
   8  11   8        4.39       -6.65     19.49 o 
  -9  12   8        3.76       36.12     21.75 o 
  -8  12   8        6.22       16.38     18.72 o 
  -7  12   8       53.18       79.16     21.75 o 
  -6  12   8       20.63       21.77     32.28 o 
  -5  12   8       61.55       79.31     20.82 o 
  -4  12   8       53.30       54.27     17.39 o 
  -3  12   8       50.22       37.39     16.34 o 
  -2  12   8      145.37      147.40     17.48 o 
  -1  12   8      250.18      215.65     22.94 o 
   0  12   8        5.34       17.06     15.03 o 
   1  12   8      288.68      331.38     67.84 o 
   2  12   8        2.15      -11.34     13.34 o 
   3  12   8      154.23      177.84     22.85 o 
   4  12   8       18.54       -4.57     26.82 o 
   5  12   8        6.07       -1.85     16.63 o 
   6  12   8       13.80        3.59     17.66 o 
   7  12   8        3.40        4.06     17.12 o 
   8  12   8        7.50      -15.14     26.62 o 
  -8  13   8        0.54       11.78     18.77 o 
  -7  13   8        3.24       37.17     27.68 o 
  -6  13   8       16.78       30.48     17.72 o 
  -5  13   8      108.04       94.31     21.76 o 
  -4  13   8       22.26       41.65     18.42 o 
  -3  13   8      111.56      113.53     33.48 o 
  -2  13   8       55.68       63.07     14.26 o 
  -1  13   8       19.60       25.87     21.30 o 
   0  13   8       33.36       44.81     20.51 o 
   1  13   8        0.04       -4.73     21.30 o 
   2  13   8       36.91        8.83     14.96 o 
   3  13   8      277.71      284.26     27.56 o 
   4  13   8        9.75       -4.53     35.50 o 
   5  13   8        4.03      -21.30     21.20 o 
   6  13   8       72.26       39.57     21.16 o 
   7  13   8        0.05      -15.48     25.96 o 
  -8  14   8       18.81       66.79     23.54 o 
  -7  14   8       11.92       29.11     23.22 o 
  -6  14   8      115.41       73.44     21.74 o 
  -5  14   8       20.08      -10.47     17.71 o 
  -4  14   8        2.09      -10.04     14.75 o 
  -3  14   8      139.94      144.99     22.90 o 
  -2  14   8      112.87       94.66     26.20 o 
  -1  14   8       13.63        6.11     22.88 o 
   0  14   8       13.74       26.25     18.18 o 
   1  14   8      177.81      256.51     31.43 o 
   2  14   8       13.31       -4.64     19.31 o 
   3  14   8      306.98      344.64     29.06 o 
   4  14   8       71.25      103.20     28.30 o 
   5  14   8       28.19       28.47     25.08 o 
   6  14   8       36.11       13.09     62.32 o 
   7  14   8        2.30       -4.68     19.97 o 
  -7  15   8       10.31       37.45     21.33 o 
  -6  15   8        9.36       28.82     19.34 o 
  -5  15   8        2.23       -5.13     16.99 o 
  -4  15   8       45.82       36.77     39.30 o 
  -3  15   8       14.75       28.07     21.73 o 
  -2  15   8        0.22        3.92     20.62 o 
  -1  15   8        0.36        9.47     28.40 o 
   0  15   8      132.63      105.45     37.86 o 
   1  15   8       32.34       60.78     22.23 o 
   2  15   8       51.46      103.70     25.59 o 
   3  15   8      336.77      351.32     38.85 o 
   4  15   8      256.20      210.27     27.56 o 
   5  15   8       17.11       -2.98     24.47 o 
   6  15   8       24.92       46.40     42.60 o 
  -6  16   8        2.76       60.86     22.91 o 
  -5  16   8        0.25       13.77     18.80 o 
  -4  16   8        0.63      -10.86     16.88 o 
  -3  16   8       15.48       -1.66     21.73 o 
  -2  16   8       20.89       49.34     24.24 o 
  -1  16   8        6.27      -28.40     25.24 o 
   0  16   8        0.27       11.04     31.55 o 
   1  16   8        3.03      -17.54     18.93 o 
   2  16   8       52.43       20.31     27.61 o 
   3  16   8       28.52       31.55     29.98 o 
   4  16   8       86.98       36.29     24.54 o 
   5  16   8        0.67      -29.73     21.73 o 
   6  16   8        0.60      -21.41     37.08 o 
  -6  17   8       27.17       42.58     23.43 o 
  -5  17   8        0.37       -8.74     17.15 o 
  -4  17   8        5.68      -19.82     21.73 o 
  -3  17   8        3.41        7.89     27.61 o 
  -2  17   8       33.34       32.94     22.85 o 
  -1  17   8        0.41       19.93     21.11 o 
   0  17   8       13.22       -4.73     28.40 o 
   1  17   8        2.23      -25.53     18.18 o 
   2  17   8        3.80       16.09     26.03 o 
   3  17   8        2.66       -1.33     20.85 o 
   4  17   8        0.02        1.77     23.11 o 
   5  17   8        1.64       10.05     23.97 o 
  -5  18   8       12.84       21.99     27.31 o 
  -4  18   8        4.14        7.32     26.06 o 
  -3  18   8       13.67       12.44     23.97 o 
  -2  18   8       36.02       61.46     27.31 o 
  -1  18   8        9.04        6.50     24.45 o 
   0  18   8       12.34       15.78     33.13 o 
   1  18   8       51.87       37.86     34.71 o 
   2  18   8        4.08       24.91     29.98 o 
   3  18   8        0.03      -18.20     21.56 o 
   4  18   8        2.68       10.27     23.97 o 
  -3  19   8        6.39       28.84     27.62 o 
  -2  19   8        0.19       10.25     24.54 o 
  -1  19   8        8.38       52.30     26.20 o 
   0  19   8       20.88       49.44     26.20 o 
   1  19   8        2.87      -20.51     28.40 o 
   2  19   8        4.20       20.51     34.71 o 
 -11   1   9        1.10      -67.84     33.92 o 
 -10   1   9      176.52      211.17     25.52 o 
  -9   1   9       76.51       70.43     19.43 o 
  -8   1   9      653.50      603.99     28.88 o 
  -7   1   9       16.47       28.83     11.31 o 
  -6   1   9      175.48      194.34     17.38 o 
  -5   1   9      116.94      121.12     10.23 o 
  -4   1   9     1280.26     1343.20     23.49 o 
  -3   1   9     1813.44     1685.49     31.18 o 
  -2   1   9      121.40      109.38      8.80 o 
  -1   1   9      930.12     1003.80     21.65 o 
   0   1   9     2070.63     2003.49     34.44 o 
   1   1   9        2.85       -0.38      9.11 o 
   2   1   9     3340.61     3145.56     49.83 o 
   3   1   9       68.06       71.14     10.10 o 
   4   1   9     1004.01     1047.72     27.96 o 
   5   1   9       29.08       34.86     10.35 o 
   6   1   9       23.79       36.66     11.64 o 
   7   1   9       19.42       34.71     19.99 o 
   8   1   9       94.53      118.32     27.82 o 
   9   1   9      188.32      234.66     35.70 o 
  10   1   9       38.38       54.40     30.06 o 
 -11   2   9        7.75       -6.06     27.82 o 
 -10   2   9       43.17       15.68     38.65 o 
  -9   2   9      111.47       97.36     19.20 o 
  -8   2   9      167.55      182.72     17.49 o 
  -7   2   9      701.13      761.63     25.16 o 
  -6   2   9        2.54       -7.67      7.60 o 
  -5   2   9        0.14      -12.11      6.47 o 
  -4   2   9      848.92      896.10     19.28 o 
  -3   2   9      983.37     1031.22     20.14 o 
  -2   2   9        5.79        4.98      7.56 o 
  -1   2   9      611.57      604.98     19.81 o 
   0   2   9     2624.40     2396.96     41.36 o 
   1   2   9     1678.08     1834.88     33.41 o 
   2   2   9      262.63      292.80     14.25 o 
   3   2   9      288.26      247.58     14.80 o 
   4   2   9       19.46        2.71      8.29 o 
   5   2   9       51.13       49.66     11.23 o 
   6   2   9        7.99       -1.79     16.62 o 
   7   2   9      419.21      407.77     36.24 o 
   8   2   9       97.72      117.20     27.82 o 
   9   2   9        0.08       -2.37     23.43 o 
  10   2   9        2.37       34.46     27.82 o 
 -11   3   9       10.44      -32.39     39.44 o 
 -10   3   9       21.30      -16.83     25.08 o 
  -9   3   9        0.15       24.59     19.42 o 
  -8   3   9      143.95      165.33     17.05 o 
  -7   3   9        5.57       -3.81     12.40 o 
  -6   3   9       32.45       20.03      9.77 o 
  -5   3   9      128.61      112.02     11.16 o 
  -4   3   9      186.90      176.73     19.37 o 
  -3   3   9       20.75       19.80      4.95 o 
  -2   3   9      190.31      221.18     14.86 o 
  -1   3   9      196.40      156.31     16.33 o 
   0   3   9     1362.52     1345.44     26.42 o 
   1   3   9      143.60      219.91     13.61 o 
   2   3   9       58.58       55.76      8.73 o 
   3   3   9       78.39       67.60     10.10 o 
   4   3   9        0.00       -3.38      7.53 o 
   5   3   9       30.69       37.83     10.71 o 
   6   3   9        0.10      -11.35     17.05 o 
   7   3   9       60.49       43.39     22.88 o 
   8   3   9      107.65       89.79     26.82 o 
   9   3   9        0.94       17.87     23.81 o 
  10   3   9       44.05       74.66     48.12 o 
 -11   4   9        1.21        6.78     30.06 o 
 -10   4   9       14.83       -8.31     29.98 o 
  -9   4   9        1.90       -5.52     17.54 o 
  -8   4   9        5.14       26.77     13.94 o 
  -7   4   9       95.54      115.50     16.00 o 
  -6   4   9        0.03       -8.99      7.99 o 
  -5   4   9       63.12       71.15     10.12 o 
  -4   4   9        9.89       -1.00      6.30 o 
  -3   4   9     2178.88     2139.31     36.83 o 
  -2   4   9      219.46      181.74     14.25 o 
  -1   4   9      245.20      284.87     23.59 o 
   0   4   9      887.02      824.33     19.39 o 
   1   4   9       22.98       43.83      7.61 o 
   2   4   9      937.33      916.83     23.30 o 
   3   4   9      684.48      711.71     26.47 o 
   4   4   9      103.24      127.58     12.50 o 
   5   4   9       64.83       42.65     17.74 o 
   6   4   9       16.85        1.00     18.18 o 
   7   4   9       91.22       88.02     25.08 o 
   8   4   9        5.35       16.15     41.81 o 
   9   4   9       61.45       59.95     39.44 o 
  10   4   9       24.78       23.66     27.89 o 
 -10   5   9       20.00       11.04     20.95 o 
  -9   5   9       41.18       19.00     18.42 o 
  -8   5   9       26.94       19.04     16.59 o 
  -7   5   9        8.37       15.83     13.66 o 
  -6   5   9      482.00      474.52     31.07 o 
  -5   5   9       98.69      103.62     14.35 o 
  -4   5   9      207.55      184.80     15.71 o 
  -3   5   9      504.40      553.65     23.18 o 
  -2   5   9     2356.69     2536.25     51.81 o 
  -1   5   9      315.34      315.95     32.45 o 
   0   5   9     1324.34     1117.67     30.82 o 
   1   5   9      735.17      835.16     20.79 o 
   2   5   9      344.45      358.17     16.40 o 
   3   5   9      100.41       94.36     10.61 o 
   4   5   9       20.55       23.20     13.04 o 
   5   5   9        2.40       -3.76     14.37 o 
   6   5   9       85.21      133.35     25.66 o 
   7   5   9       84.30       90.72     26.77 o 
   8   5   9      174.82      219.46     27.92 o 
   9   5   9       32.59       25.42     21.46 o 
  10   5   9       62.30       68.41     30.30 o 
 -10   6   9       18.53        8.50     20.90 o 
  -9   6   9       19.48        7.37     17.64 o 
  -8   6   9       13.80       14.93     21.74 o 
  -7   6   9      637.27      608.77     38.94 o 
  -6   6   9     1295.13     1216.66     36.11 o 
  -5   6   9       26.69       46.03     13.21 o 
  -4   6   9      143.53      192.57     19.81 o 
  -3   6   9      911.07     1008.83     39.25 o 
  -2   6   9      868.49     1013.20     31.02 o 
  -1   6   9     2747.00     3088.55    100.65 o 
   0   6   9      660.95      592.75     22.72 o 
   1   6   9      185.75      218.42     12.24 o 
   2   6   9      690.96      690.38     20.08 o 
   3   6   9      102.36      110.27     15.05 o 
   4   6   9       89.66      122.89     17.15 o 
   5   6   9       22.91       41.65     19.50 o 
   6   6   9      365.81      331.29     32.90 o 
   7   6   9      195.56      225.01     38.16 o 
   8   6   9      272.61      315.42     42.60 o 
   9   6   9       67.00       73.77     43.42 o 
 -10   7   9      121.13       73.83     26.33 o 
  -9   7   9       16.36       24.74     26.89 o 
  -8   7   9        5.26        2.97     15.27 o 
  -7   7   9        0.17        7.57     14.62 o 
  -6   7   9      323.59      296.87     28.92 o 
  -5   7   9     1343.72     1216.10     39.89 o 
  -4   7   9      285.89      320.10     24.82 o 
  -3   7   9       14.25       24.50     10.15 o 
  -2   7   9      700.55      661.37     25.83 o 
  -1   7   9       51.58       74.53     11.98 o 
   0   7   9     1257.53     1194.31     33.52 o 
   1   7   9      167.59      197.26     12.24 o 
   2   7   9      289.19      296.44     29.38 o 
   3   7   9       19.65       32.50     12.69 o 
   4   7   9       97.87      119.83     18.03 o 
   5   7   9      278.90      298.55     44.17 o 
   6   7   9      275.25      245.15     31.18 o 
   7   7   9       86.98      146.88     26.81 o 
   8   7   9      347.52      345.47     39.59 o 
   9   7   9       33.88       19.62     21.99 o 
 -10   8   9        6.45       -8.76     20.16 o 
  -9   8   9       48.07       52.51     21.45 o 
  -8   8   9        0.64        8.55     17.18 o 
  -7   8   9        0.01       19.22     16.59 o 
  -6   8   9        0.00       17.83     15.97 o 
  -5   8   9        0.05       -7.05     11.25 o 
  -4   8   9       78.36      107.27     13.89 o 
  -3   8   9       47.20       43.26     10.51 o 
  -2   8   9      301.16      332.38     28.89 o 
  -1   8   9        4.64       -9.66      8.07 o 
   0   8   9      740.79      880.84     29.37 o 
   1   8   9       43.64       62.26     10.91 o 
   2   8   9       15.68        3.14      8.80 o 
   3   8   9      251.84      262.96     21.58 o 
   4   8   9       69.31       56.88     19.99 o 
   5   8   9        3.77        5.45     18.38 o 
   6   8   9      259.02      302.10     34.01 o 
   7   8   9      185.12      151.83     24.34 o 
   8   8   9      110.00       79.71     24.21 o 
   9   8   9       55.43       53.94     24.82 o 
 -10   9   9       12.38      -22.09     28.63 o 
  -9   9   9       40.31       65.25     22.56 o 
  -8   9   9       29.36        6.37     16.99 o 
  -7   9   9        4.02        7.79     14.64 o 
  -6   9   9       33.08       30.63     16.94 o 
  -5   9   9      112.59      154.72     17.06 o 
  -4   9   9      172.35      175.42     16.10 o 
  -3   9   9      104.87       80.80     12.63 o 
  -2   9   9       89.54       71.34     13.11 o 
  -1   9   9      229.09      180.44     16.64 o 
   0   9   9      739.40      782.72     23.21 o 
   1   9   9      187.18      206.17     18.44 o 
   2   9   9      233.03      240.57     35.52 o 
   3   9   9       29.62       27.55     14.13 o 
   4   9   9        5.84       17.81     17.74 o 
   5   9   9        0.90       -1.49     24.45 o 
   6   9   9       27.08        2.32     45.75 o 
   7   9   9       34.43       35.84     20.55 o 
   8   9   9      150.86      122.48     45.60 o 
   9   9   9        7.63        0.71     21.01 o 
  -9  10   9        9.46       -8.37     17.50 o 
  -8  10   9        3.50      -19.88     15.43 o 
  -7  10   9      154.63      155.00     24.21 o 
  -6  10   9        0.88       12.82     17.52 o 
  -5  10   9        0.71      -14.31     12.69 o 
  -4  10   9      117.53       79.75     14.30 o 
  -3  10   9      124.99      150.89     15.70 o 
  -2  10   9      241.25      206.33     17.81 o 
  -1  10   9      226.79      236.59     19.03 o 
   0  10   9       75.66       82.30     18.53 o 
   1  10   9        9.02       17.63     12.18 o 
   2  10   9      126.46      143.35     18.85 o 
   3  10   9       60.08       78.32     17.90 o 
   4  10   9       16.72       10.31     13.24 o 
   5  10   9        1.43      -21.38     15.16 o 
   6  10   9       43.30       65.08     28.40 o 
   7  10   9      189.14      169.21     46.54 o 
   8  10   9       20.76       20.40     36.47 o 
  -9  11   9        0.03        3.90     18.95 o 
  -8  11   9        6.51       -4.30     16.68 o 
  -7  11   9        6.40      -17.93     16.34 o 
  -6  11   9       49.81       57.54     19.22 o 
  -5  11   9        7.93       15.66     16.07 o 
  -4  11   9       28.97       27.18     15.43 o 
  -3  11   9       14.91        9.03     10.75 o 
  -2  11   9      369.20      330.87     24.27 o 
  -1  11   9       15.32       -3.83      9.52 o 
   0  11   9       85.76       72.38     31.55 o 
   1  11   9      216.68      191.03     48.12 o 
   2  11   9      181.05      148.90     24.31 o 
   3  11   9      209.93      178.56     31.17 o 
   4  11   9        1.87      -12.61     17.48 o 
   5  11   9        8.28       -6.23     20.62 o 
   6  11   9       29.01       -0.56     25.79 o 
   7  11   9        4.16      -25.36     37.08 o 
   8  11   9        0.03      -23.68     29.75 o 
  -9  12   9        1.42        3.00     20.00 o 
  -8  12   9       20.98       48.00     21.40 o 
  -7  12   9       11.07       55.01     20.16 o 
  -6  12   9        9.15       27.18     29.83 o 
  -5  12   9       16.68        1.92     14.62 o 
  -4  12   9        1.93      -12.64     13.77 o 
  -3  12   9      497.66      386.57     29.69 o 
  -2  12   9       81.66       49.64     14.54 o 
  -1  12   9       29.08       27.15     15.92 o 
   0  12   9      149.42      123.34     22.36 o 
   1  12   9      102.92      141.38     24.64 o 
   2  12   9      193.54      232.74     55.23 o 
   3  12   9       97.79       87.00     20.00 o 
   4  12   9        0.07      -28.56     15.05 o 
   5  12   9       23.29        4.08     22.85 o 
   6  12   9        9.02      -19.01     33.13 o 
   7  12   9        7.90       39.44     34.71 o 
   8  12   9       16.08       64.68     41.02 o 
  -8  13   9       59.92       63.82     22.90 o 
  -7  13   9      112.45      128.96     25.93 o 
  -6  13   9       57.81       23.27     21.98 o 
  -5  13   9       92.44      116.49     23.29 o 
  -4  13   9      126.66      135.58     23.19 o 
  -3  13   9       26.63       78.42     19.22 o 
  -2  13   9     1047.44     1073.36     38.91 o 
  -1  13   9       56.54       40.00     18.57 o 
   0  13   9        3.63       -7.66     15.15 o 
   1  13   9      802.38      754.24     43.55 o 
   2  13   9      567.25      476.98     59.95 o 
   3  13   9       57.85       13.24     19.19 o 
   4  13   9       18.76       38.40     18.64 o 
   5  13   9        0.65       -9.47     21.56 o 
   6  13   9        9.14      -34.67     42.60 o 
   7  13   9        5.79       -6.31     37.08 o 
  -8  14   9        6.64       45.31     23.16 o 
  -7  14   9       14.11       46.18     22.15 o 
  -6  14   9        8.06       12.54     22.69 o 
  -5  14   9        8.18        9.92     17.59 o 
  -4  14   9       24.36       16.93     16.47 o 
  -3  14   9      791.88      817.29     42.39 o 
  -2  14   9       23.13       28.94     22.69 o 
  -1  14   9        3.25       -8.57     16.29 o 
   0  14   9      308.74      340.37     32.58 o 
   1  14   9      352.69      342.33     34.81 o 
   2  14   9        1.89       -5.52     21.30 o 
   3  14   9       14.36       40.23     23.43 o 
   4  14   9        0.27        3.19     20.44 o 
   5  14   9       68.35       89.48     29.55 o 
   6  14   9        2.48      -12.62     52.06 o 
   7  14   9       57.64       34.49     29.19 o 
  -7  15   9        5.02        0.00     18.22 o 
  -6  15   9       80.50      117.20     30.70 o 
  -5  15   9       33.99       49.43     21.01 o 
  -4  15   9      319.16      244.73     29.18 o 
  -3  15   9       84.19       96.24     29.01 o 
  -2  15   9       26.94       22.88     21.20 o 
  -1  15   9        6.48       41.02     33.13 o 
   0  15   9       35.75       59.07     22.69 o 
   1  15   9       27.00       22.26     19.71 o 
   2  15   9      438.87      444.69     42.00 o 
   3  15   9        7.41       13.62     26.03 o 
   4  15   9        0.09        5.06     21.73 o 
   5  15   9        7.15        7.23     22.10 o 
   6  15   9        0.88       10.03     25.24 o 
  -6  16   9       40.25       17.15     25.37 o 
  -5  16   9       25.74       24.43     20.19 o 
  -4  16   9      163.68      187.60     36.76 o 
  -3  16   9      137.18      140.20     33.41 o 
  -2  16   9       21.71       60.77     25.59 o 
  -1  16   9       24.77       70.99     37.86 o 
   0  16   9       89.03      105.05     24.51 o 
   1  16   9       22.51       49.14     21.98 o 
   2  16   9       41.95       -8.94     19.71 o 
   3  16   9        0.03      -33.85     18.38 o 
   4  16   9       23.00       39.04     29.19 o 
   5  16   9       48.54       19.47     21.54 o 
  -5  17   9        1.11       27.06     26.06 o 
  -4  17   9        0.54       22.36     40.23 o 
  -3  17   9      199.66      224.43     39.59 o 
  -2  17   9      167.63      208.08     36.24 o 
  -1  17   9       38.15      107.28     42.60 o 
   0  17   9       52.70      108.86     42.60 o 
   1  17   9       23.58       40.07     23.81 o 
   2  17   9       39.39       60.74     23.43 o 
   3  17   9       12.24       16.00     37.08 o 
   4  17   9        3.95       25.39     24.24 o 
  -4  18   9       10.36        1.25     29.98 o 
  -3  18   9       13.09       14.90     23.97 o 
  -2  18   9        1.25        5.29     21.98 o 
  -1  18   9        0.17       11.87     22.23 o 
   0  18   9        0.78        4.73     33.13 o 
   1  18   9        7.78       17.35     36.29 o 
   2  18   9        6.74       13.16     22.69 o 
   3  18   9        0.03        2.37     22.31 o 
  -3  19   9        0.07       30.76     27.89 o 
  -2  19   9        1.52       15.71     26.20 o 
  -1  19   9        4.73       28.71     24.93 o 
   0  19   9        2.08      -41.02     28.40 o 
   1  19   9        4.33        6.31     33.13 o 
   2  19   9       12.61       44.17     41.02 o 
 -11   0  10       16.02      -26.82     36.29 o 
 -10   0  10       11.23        2.24     29.98 o 
  -9   0  10        0.02      -24.89     22.09 o 
  -8   0  10      157.96       91.99     30.76 o 
  -7   0  10     1117.50     1340.71    104.91 o 
  -6   0  10      184.14      197.64     21.98 o 
  -5   0  10      204.95      253.18     17.26 o 
  -4   0  10      519.28      535.87     21.16 o 
  -3   0  10      256.97      208.25     26.82 o 
  -2   0  10      600.33      589.71     45.75 o 
  -1   0  10     1983.38     1954.16     49.05 o 
   0   0  10    13594.88    14197.45    239.72 o 
   1   0  10       66.48       39.74     11.67 o 
   2   0  10     3238.86     3412.56     76.95 o 
   3   0  10      822.97      971.06     36.81 o 
   4   0  10        4.79       11.04     12.12 o 
   5   0  10       61.26       64.27     18.93 o 
   6   0  10     1461.77     1463.05     53.89 o 
   7   0  10       27.81       44.30     20.08 o 
   8   0  10       78.50       91.50     39.44 o 
   9   0  10       16.89       -6.31     33.13 o 
  10   0  10        8.03      143.57     48.91 o 
 -11   1  10        6.70       27.83     29.98 o 
 -10   1  10        0.16       21.40     22.46 o 
  -9   1  10      183.43      192.41     22.26 o 
  -8   1  10       14.30       14.19     14.89 o 
  -7   1  10      678.45      614.99     38.94 o 
  -6   1  10      533.25      551.44     31.63 o 
  -5   1  10        0.30       -4.90      5.58 o 
  -4   1  10      674.78      684.79     16.68 o 
  -3   1  10     1232.91     1231.97     26.75 o 
  -2   1  10      540.57      492.61     15.70 o 
  -1   1  10     1126.91     1051.83     23.41 o 
   0   1  10     1919.89     1815.96     33.46 o 
   1   1  10     3335.69     3245.96     53.97 o 
   2   1  10     6423.70     6399.79     87.64 o 
   3   1  10      637.77      660.98     21.40 o 
   4   1  10      163.69      142.51     13.17 o 
   5   1  10      214.64      229.84     23.54 o 
   6   1  10       13.11       20.61     11.64 o 
   7   1  10       43.35       43.29     17.26 o 
   8   1  10        4.47       43.61     25.08 o 
   9   1  10        5.56       21.32     25.08 o 
  10   1  10       17.71       54.26     29.98 o 
 -11   2  10       28.39       -2.76     30.76 o 
 -10   2  10        2.18      -35.86     19.08 o 
  -9   2  10        4.97        1.95     30.40 o 
  -8   2  10        1.93       13.76     20.35 o 
  -7   2  10      216.35      171.51     18.57 o 
  -6   2  10       47.23       41.64      9.94 o 
  -5   2  10       15.17        2.54      7.27 o 
  -4   2  10        4.62        8.15      5.93 o 
  -3   2  10      696.36      763.53     18.62 o 
  -2   2  10        0.19       -6.65      6.64 o 
  -1   2  10       74.80       81.34      8.26 o 
   0   2  10      538.73      526.14     16.65 o 
   1   2  10     2084.68     2338.30     45.77 o 
   2   2  10        0.05       -4.65      7.27 o 
   3   2  10      190.43      166.64     13.07 o 
   4   2  10      241.72      263.90     17.64 o 
   5   2  10        1.87       -1.09      8.91 o 
   6   2  10      145.20      182.03     21.54 o 
   7   2  10       10.23       14.88     15.54 o 
   8   2  10       88.94      100.21     21.20 o 
   9   2  10       14.80       12.51     22.69 o 
  10   2  10        0.23       43.93     28.75 o 
 -11   3  10       43.26       18.01     62.32 o 
 -10   3  10        1.00      -23.66     24.24 o 
  -9   3  10       63.39       64.40     21.93 o 
  -8   3  10        9.15      -18.23     12.65 o 
  -7   3  10      392.07      418.04     24.10 o 
  -6   3  10       18.12       22.30     10.58 o 
  -5   3  10        4.04       -3.22      6.97 o 
  -4   3  10       26.28       29.56      8.14 o 
  -3   3  10      345.56      376.85     14.10 o 
  -2   3  10     1449.40     1455.92     36.43 o 
  -1   3  10      336.51      325.46     17.59 o 
   0   3  10     1051.28      969.30     22.23 o 
   1   3  10     1415.63     1575.43     31.09 o 
   2   3  10      148.57      182.54     14.25 o 
   3   3  10       99.45      142.38     12.29 o 
   4   3  10       11.39        9.66      8.76 o 
   5   3  10        4.87        1.60     11.77 o 
   6   3  10        7.78       22.96     15.16 o 
   7   3  10       44.37       61.00     18.22 o 
   8   3  10       42.46       17.62     22.85 o 
   9   3  10       64.42       74.94     27.89 o 
 -10   4  10        7.33        4.86     26.50 o 
  -9   4  10       22.46       27.17     32.34 o 
  -8   4  10       20.56       14.48     14.38 o 
  -7   4  10       45.04       19.77     12.84 o 
  -6   4  10        2.13      -17.97      8.98 o 
  -5   4  10       62.42       71.46     17.99 o 
  -4   4  10       22.56       18.42     10.47 o 
  -3   4  10      594.57      527.77     22.74 o 
  -2   4  10      175.48      212.10     17.27 o 
  -1   4  10       37.24       24.21     13.26 o 
   0   4  10      185.40      169.25     15.48 o 
   1   4  10      848.72      784.87     21.86 o 
   2   4  10        0.88        1.13      7.03 o 
   3   4  10        0.20        2.93      7.85 o 
   4   4  10      100.79      116.77     12.94 o 
   5   4  10        4.43       -2.98     11.51 o 
   6   4  10      105.17      105.70     19.08 o 
   7   4  10      138.70      162.64     29.01 o 
   8   4  10       13.31       38.99     26.03 o 
   9   4  10       18.97       25.58     44.17 o 
 -10   5  10        0.92       -2.37     26.77 o 
  -9   5  10       44.64       46.78     19.92 o 
  -8   5  10       54.14       48.80     15.60 o 
  -7   5  10        5.64        9.25     12.77 o 
  -6   5  10        2.41        8.50     10.70 o 
  -5   5  10        7.03       -3.30      8.88 o 
  -4   5  10       46.78       52.85     10.87 o 
  -3   5  10        5.50       21.68      9.69 o 
  -2   5  10        9.05       17.15      9.69 o 
  -1   5  10     1396.34     1583.98     39.34 o 
   0   5  10     1592.14     1603.22     38.83 o 
   1   5  10      691.60      609.36     23.45 o 
   2   5  10     1472.86     1598.08     32.93 o 
   3   5  10      245.95      282.61     19.81 o 
   4   5  10        0.29        4.62     11.77 o 
   5   5  10        2.58       17.92     13.46 o 
   6   5  10       38.63       34.71     20.62 o 
   7   5  10      131.77      106.73     26.77 o 
   8   5  10       81.46       83.78     30.76 o 
   9   5  10      103.25      101.46     36.29 o 
 -10   6  10        0.61      -15.46     19.45 o 
  -9   6  10        1.91        6.52     17.81 o 
  -8   6  10        5.87        8.09     15.75 o 
  -7   6  10      138.12      159.50     29.42 o 
  -6   6  10       48.28       56.38     13.74 o 
  -5   6  10        0.01       -4.04     10.21 o 
  -4   6  10      272.98      307.85     24.59 o 
  -3   6  10      483.02      450.73     40.05 o 
  -2   6  10      681.07      708.01     26.65 o 
  -1   6  10        0.02       17.60      9.02 o 
   0   6  10      247.53      259.88     22.79 o 
   1   6  10      753.65      730.79     20.21 o 
   2   6  10      562.50      566.08     19.48 o 
   3   6  10      666.39      770.08     35.37 o 
   4   6  10       19.57       24.90     13.60 o 
   5   6  10        4.97       -1.58     13.66 o 
   6   6  10      117.08      102.89     27.61 o 
   7   6  10        1.92      -22.09     18.96 o 
   8   6  10        0.41       23.06     30.76 o 
   9   6  10        0.90       16.60     25.59 o 
 -10   7  10       71.84       81.88     25.12 o 
  -9   7  10        5.24       -3.34     16.58 o 
  -8   7  10        0.32       17.25     16.94 o 
  -7   7  10       48.20       20.49     17.11 o 
  -6   7  10      345.57      335.76     22.61 o 
  -5   7  10      344.96      395.98     25.98 o 
  -4   7  10      548.78      612.26     24.25 o 
  -3   7  10       98.34      115.81     16.58 o 
  -2   7  10      159.31      141.02     18.74 o 
  -1   7  10        8.01       -8.01     10.38 o 
   0   7  10       63.08       72.50     14.52 o 
   1   7  10      282.19      290.47     21.15 o 
   2   7  10       61.59       59.66     12.82 o 
   3   7  10      339.90      360.81     23.57 o 
   4   7  10     1096.07     1153.22     47.96 o 
   5   7  10        1.68       21.86     16.34 o 
   6   7  10      464.79      488.46     39.31 o 
   7   7  10      185.12      244.61     44.96 o 
   8   7  10       89.12      159.83     32.90 o 
   9   7  10        1.57       33.92     29.19 o 
 -10   8  10       10.66       24.52     22.44 o 
  -9   8  10       32.68       20.65     19.08 o 
  -8   8  10       93.76       60.20     20.00 o 
  -7   8  10      783.01      713.91     38.17 o 
  -6   8  10        2.58        0.40     12.75 o 
  -5   8  10       59.26       54.39     14.15 o 
  -4   8  10       29.97       19.25     10.54 o 
  -3   8  10       92.03      107.97     14.82 o 
  -2   8  10     1021.85     1012.32     33.40 o 
  -1   8  10      677.83      636.72     32.57 o 
   0   8  10        7.63        0.90      8.98 o 
   1   8  10      191.11      235.16     17.79 o 
   2   8  10      147.49      155.58     23.81 o 
   3   8  10      215.37      251.53     28.10 o 
   4   8  10       19.82       18.77     14.86 o 
   5   8  10      366.04      295.35     30.79 o 
   6   8  10       31.10       13.96     22.23 o 
   7   8  10      118.63      147.33     30.06 o 
   8   8  10       14.82        8.03     25.08 o 
   9   8  10        0.09       33.16     40.23 o 
  -9   9  10        6.53       21.63     19.36 o 
  -8   9  10       49.76       72.66     21.06 o 
  -7   9  10        4.66        4.10     15.94 o 
  -6   9  10       12.73       31.62     16.87 o 
  -5   9  10      247.56      251.86     20.52 o 
  -4   9  10        0.10       -3.87      9.61 o 
  -3   9  10       12.23      -10.81      9.38 o 
  -2   9  10       48.23       40.21     12.18 o 
  -1   9  10        0.82       -3.63      8.98 o 
   0   9  10       12.05       10.82      9.69 o 
   1   9  10       51.48       39.34     17.74 o 
   2   9  10      358.24      417.79     34.53 o 
   3   9  10      324.15      366.96     34.01 o 
   4   9  10       62.18       16.92     16.34 o 
   5   9  10      233.08      190.28     24.15 o 
   6   9  10      190.80      195.25     31.66 o 
   7   9  10        4.13       -4.39     22.69 o 
   8   9  10      107.81       74.03     28.94 o 
  -9  10  10       19.88       29.86     20.65 o 
  -8  10  10        2.38       21.50     18.72 o 
  -7  10  10       74.95       83.12     21.40 o 
  -6  10  10       10.46       18.41     16.34 o 
  -5  10  10        3.04        7.60     15.05 o 
  -4  10  10        0.46       -4.49     10.30 o 
  -3  10  10      700.28      569.66     57.38 o 
  -2  10  10      313.97      312.94     23.67 o 
  -1  10  10      121.18      149.43     16.64 o 
   0  10  10      122.96      100.97     20.08 o 
   1  10  10        6.35       -2.45     11.55 o 
   2  10  10       41.34        2.49     13.34 o 
   3  10  10      217.33      229.93     29.47 o 
   4  10  10       38.88       29.37     28.40 o 
   5  10  10       76.04       91.37     26.20 o 
   6  10  10        3.78       -3.68     19.71 o 
   7  10  10        4.30       -9.39     23.35 o 
   8  10  10        1.42       -5.96     55.22 o 
  -9  11  10        5.54        8.85     20.23 o 
  -8  11  10        1.02      -13.49     17.31 o 
  -7  11  10       41.27       38.62     19.01 o 
  -6  11  10       20.48       17.94     21.11 o 
  -5  11  10        3.38        7.92     15.16 o 
  -4  11  10      352.97      305.71     28.02 o 
  -3  11  10       40.74       54.80     15.59 o 
  -2  11  10      286.66      305.99     22.32 o 
  -1  11  10       42.51       40.03     13.21 o 
   0  11  10      314.50      372.84     34.71 o 
   1  11  10       90.03       94.51     28.40 o 
   2  11  10      179.46      200.00     22.44 o 
   3  11  10       55.22       58.55     17.72 o 
   4  11  10       79.58       61.68     19.56 o 
   5  11  10        1.30      -18.65     18.87 o 
   6  11  10       11.74       11.04     28.40 o 
   7  11  10       18.28       -7.89     26.82 o 
   8  11  10        0.02       36.29     33.13 o 
  -8  12  10        8.84       15.26     19.24 o 
  -7  12  10       96.42      107.08     23.42 o 
  -6  12  10       76.35       69.28     25.08 o 
  -5  12  10       45.41       24.78     18.03 o 
  -4  12  10        0.05        0.00     14.25 o 
  -3  12  10      153.02      175.75     18.20 o 
  -2  12  10       34.19       23.16     13.77 o 
  -1  12  10      182.13      170.35     23.87 o 
   0  12  10       39.79       54.25     19.99 o 
   1  12  10      433.65      499.98     45.75 o 
   2  12  10       10.46       19.72     18.96 o 
   3  12  10        6.03       -7.34     14.86 o 
   4  12  10       33.74        7.57     17.15 o 
   5  12  10       39.70       38.07     19.49 o 
   6  12  10        3.97      -12.62     31.55 o 
   7  12  10        8.26        4.73     31.55 o 
  -8  13  10       22.01       26.19     20.33 o 
  -7  13  10       15.96       52.15     34.60 o 
  -6  13  10       12.50       -0.32     21.73 o 
  -5  13  10        6.82       -5.02     15.97 o 
  -4  13  10       70.73       90.88     20.87 o 
  -3  13  10       11.90       23.85     15.88 o 
  -2  13  10       14.46       10.25     17.43 o 
  -1  13  10       39.67       37.12     27.61 o 
   0  13  10      439.86      459.96     49.70 o 
   1  13  10      803.96      811.86     46.62 o 
   2  13  10       23.26       12.05     24.45 o 
   3  13  10       10.02       27.06     17.26 o 
   4  13  10       32.47       15.16     17.54 o 
   5  13  10       31.68       26.84     20.33 o 
   6  13  10        0.02       -3.16     22.31 o 
   7  13  10       13.18       45.75     37.86 o 
  -7  14  10        1.17        9.55     19.73 o 
  -6  14  10        0.65        8.85     22.85 o 
  -5  14  10        0.72       -1.58     16.40 o 
  -4  14  10       10.40       17.26     17.32 o 
  -3  14  10      259.85      292.06     29.32 o 
  -2  14  10      241.31      342.35     55.22 o 
  -1  14  10      166.60      171.67     26.50 o 
   0  14  10       31.15       29.51     20.44 o 
   1  14  10      172.93      153.72     42.60 o 
   2  14  10      155.49      222.88     39.44 o 
   3  14  10      241.87      301.92     41.02 o 
   4  14  10      111.90      191.19     27.56 o 
   5  14  10        5.44      -11.14     29.35 o 
   6  14  10        0.52       19.74     28.82 o 
  -7  15  10       11.48       36.98     21.58 o 
  -6  15  10        2.56      -13.43     21.73 o 
  -5  15  10       37.49       34.59     20.29 o 
  -4  15  10       29.34       37.37     18.77 o 
  -3  15  10      182.31      223.32     36.61 o 
  -2  15  10      172.67      124.02     30.66 o 
  -1  15  10      119.70      130.76     31.55 o 
   0  15  10      121.68      140.15     26.15 o 
   1  15  10      244.51      257.19     53.64 o 
   2  15  10        6.44       33.81     23.11 o 
   3  15  10       26.60       75.92     27.29 o 
   4  15  10      101.33      127.45     31.00 o 
   5  15  10       75.39       75.57     57.30 o 
   6  15  10        1.92       -6.80     23.31 o 
  -6  16  10        3.04        1.10     23.97 o 
  -5  16  10        0.16        3.79     18.32 o 
  -4  16  10       42.95       23.74     23.50 o 
  -3  16  10        0.43       -2.37     23.66 o 
  -2  16  10       24.67       44.35     25.08 o 
  -1  16  10        0.02      -12.62     29.98 o 
   0  16  10       22.89        2.29     18.18 o 
   1  16  10        3.33        5.52     20.08 o 
   2  16  10       21.44        7.89     20.08 o 
   3  16  10        5.82        4.97     21.98 o 
   4  16  10       22.75       18.48     30.76 o 
   5  16  10        2.65        4.73     23.43 o 
  -5  17  10       24.49      -19.23     23.35 o 
  -4  17  10       23.83       -4.06     23.11 o 
  -3  17  10       10.67       31.69     52.85 o 
  -2  17  10        2.80        9.19     22.23 o 
  -1  17  10       24.97       -4.73     31.55 o 
   0  17  10       39.75       55.22     37.86 o 
   1  17  10        0.59       -6.22     19.31 o 
   2  17  10        2.57      -11.00     19.50 o 
   3  17  10        0.79        8.40     22.23 o 
   4  17  10        7.65       51.05     27.82 o 
  -4  18  10        5.55       -6.14     24.64 o 
  -3  18  10        4.10       22.83     26.20 o 
  -2  18  10        1.43       38.54     30.76 o 
  -1  18  10        1.48       10.39     22.69 o 
   0  18  10        4.48       31.55     34.71 o 
   1  18  10       35.03       61.53     39.44 o 
   2  18  10       22.33       17.98     23.50 o 
   3  18  10        1.18       17.35     23.43 o 
  -2  19  10        3.07       14.94     26.20 o 
  -1  19  10        1.63       21.46     25.08 o 
   0  19  10       11.72       20.51     36.29 o 
   1  19  10        7.00       47.33     37.86 o 
 -11   1  11       39.76       29.98     44.17 o 
 -10   1  11      102.06       81.24     33.28 o 
  -9   1  11       26.84        4.39     20.00 o 
  -8   1  11       25.08      -32.67     17.37 o 
  -7   1  11      232.67      270.27     20.81 o 
  -6   1  11       73.10       94.10     11.89 o 
  -5   1  11      199.58      178.86     12.53 o 
  -4   1  11      168.82      158.48     11.05 o 
  -3   1  11       43.18       52.15      8.49 o 
  -2   1  11       11.24        9.77      6.24 o 
  -1   1  11     1729.52     1767.53     33.28 o 
   0   1  11      496.05      620.49     19.21 o 
   1   1  11     2469.06     2402.52     42.54 o 
   2   1  11     2748.38     2563.67     56.47 o 
   3   1  11       11.55        5.45      8.14 o 
   4   1  11      140.41      174.92     14.96 o 
   5   1  11        8.72        8.12     10.64 o 
   6   1  11        0.11       -0.38     11.05 o 
   7   1  11      270.19      277.39     26.04 o 
   8   1  11      215.26      237.36     34.01 o 
   9   1  11       97.90       88.16     28.43 o 
 -10   2  11        1.02        4.21     21.82 o 
  -9   2  11        0.00       -3.37     18.46 o 
  -8   2  11       18.38        8.37     16.68 o 
  -7   2  11      190.67      190.50     28.91 o 
  -6   2  11      253.37      259.32     30.51 o 
  -5   2  11      179.84      158.23     21.99 o 
  -4   2  11      876.44      942.01     25.16 o 
  -3   2  11       11.28       13.04      6.66 o 
  -2   2  11      878.81      820.68     30.19 o 
  -1   2  11      550.16      619.27     19.59 o 
   0   2  11     1138.87     1239.38     27.12 o 
   1   2  11      265.66      334.62     15.98 o 
   2   2  11      161.67      181.09     15.58 o 
   3   2  11       33.73       40.00      9.43 o 
   4   2  11        0.02       -0.56     10.25 o 
   5   2  11      461.26      481.90     35.30 o 
   6   2  11       60.15       58.47     16.47 o 
   7   2  11      194.11      214.64     23.94 o 
   8   2  11       35.13       36.02     17.80 o 
   9   2  11        1.55        4.43     28.40 o 
 -10   3  11       24.21      -20.48     44.17 o 
  -9   3  11        0.65       -4.82     17.18 o 
  -8   3  11      103.26      105.97     22.53 o 
  -7   3  11      245.87      204.47     18.91 o 
  -6   3  11       22.48       22.06     15.26 o 
  -5   3  11       13.33        6.31      8.80 o 
  -4   3  11        0.01       -3.72      7.41 o 
  -3   3  11        3.07       -9.33      7.63 o 
  -2   3  11        7.96        3.94      8.77 o 
  -1   3  11      188.70      165.43     14.25 o 
   0   3  11      384.54      416.41     26.87 o 
   1   3  11      412.21      367.00     15.48 o 
   2   3  11      381.75      383.82     16.87 o 
   3   3  11      260.47      265.37     22.54 o 
   4   3  11      406.44      460.44     20.35 o 
   5   3  11       99.28       85.10     16.99 o 
   6   3  11       52.77        4.64     14.13 o 
   7   3  11       32.58       19.90     18.37 o 
   8   3  11        6.72        4.62     16.94 o 
   9   3  11       34.54       86.77     41.81 o 
 -10   4  11        5.36      -43.96     21.98 o 
  -9   4  11        3.05       -1.08     18.64 o 
  -8   4  11       23.91       28.28     14.32 o 
  -7   4  11        0.28      -11.98     10.97 o 
  -6   4  11        6.62       -1.51     10.35 o 
  -5   4  11      257.76      268.76     20.49 o 
  -4   4  11      120.73      133.12     17.08 o 
  -3   4  11      541.07      479.55     22.38 o 
  -2   4  11      973.96      848.64     31.20 o 
  -1   4  11      115.32      114.43     13.11 o 
   0   4  11       66.65       55.05      7.84 o 
   1   4  11        1.41       12.17      6.77 o 
   2   4  11      409.02      405.64     21.46 o 
   3   4  11       48.76       46.64      9.99 o 
   4   4  11       55.04       76.68     12.13 o 
   5   4  11       60.93       63.85     16.99 o 
   6   4  11       27.53       36.63     16.34 o 
   7   4  11       95.97      127.42     21.40 o 
   8   4  11       19.90       -8.66     16.63 o 
   9   4  11        7.65       47.69     25.74 o 
 -10   5  11       32.48       16.55     57.58 o 
  -9   5  11       22.27       60.79     39.44 o 
  -8   5  11       71.98       86.02     17.31 o 
  -7   5  11       89.78       88.28     16.36 o 
  -6   5  11      257.12      212.17     18.57 o 
  -5   5  11       56.97       52.64     13.88 o 
  -4   5  11        2.81       -2.38      8.41 o 
  -3   5  11        4.37        3.65     12.39 o 
  -2   5  11      854.47      862.27     33.67 o 
  -1   5  11      384.16      356.54     23.42 o 
   0   5  11      134.90      128.72     13.89 o 
   1   5  11      316.03      305.55     15.11 o 
   2   5  11      293.42      305.98     15.61 o 
   3   5  11      652.44      647.95     22.23 o 
   4   5  11        2.52       -5.25     12.37 o 
   5   5  11      270.28      259.17     23.65 o 
   6   5  11        1.92        3.12     15.05 o 
   7   5  11       10.36       39.19     18.51 o 
   8   5  11        7.07       12.21     17.90 o 
   9   5  11       12.11       46.44     21.51 o 
 -10   6  11      149.12      211.79     38.62 o 
  -9   6  11       12.05        1.37     17.68 o 
  -8   6  11       17.43       19.73     18.41 o 
  -7   6  11       50.87       20.80     17.76 o 
  -6   6  11      556.62      474.80     25.45 o 
  -5   6  11        0.00       -3.60     10.47 o 
  -4   6  11      869.53      807.90     27.56 o 
  -3   6  11      261.97      279.16     19.87 o 
  -2   6  11       41.40       36.53     11.25 o 
  -1   6  11      156.03      122.38     13.95 o 
   0   6  11      872.87      982.50     31.36 o 
   1   6  11      390.53      372.12     29.05 o 
   2   6  11      812.80      747.82     23.45 o 
   3   6  11      106.48      125.35     16.62 o 
   4   6  11     1927.80     1997.51     60.28 o 
   5   6  11       82.33       98.53     19.42 o 
   6   6  11       35.69       57.12     18.17 o 
   7   6  11      254.91      271.87     28.53 o 
   8   6  11       87.98      120.88     24.82 o 
   9   6  11       78.29       88.97     25.21 o 
 -10   7  11       40.75       65.22     24.37 o 
  -9   7  11       14.69       21.70     19.36 o 
  -8   7  11       42.55       42.60     18.64 o 
  -7   7  11      105.88       81.12     16.78 o 
  -6   7  11      427.56      427.72     32.79 o 
  -5   7  11      814.65      827.43     34.69 o 
  -4   7  11       50.48       93.24     13.53 o 
  -3   7  11        0.87        9.64     10.43 o 
  -2   7  11      121.45      106.18     14.61 o 
  -1   7  11      820.65      854.08     30.19 o 
   0   7  11     1310.38     1285.45     36.79 o 
   1   7  11       22.02       24.68     10.60 o 
   2   7  11       59.59       50.39     19.72 o 
   3   7  11       65.61       55.19     15.05 o 
   4   7  11        1.43       23.80     15.54 o 
   5   7  11      252.85      303.01     27.13 o 
   6   7  11       35.87       56.28     19.68 o 
   7   7  11        4.76       41.81     18.99 o 
   8   7  11       14.64       46.45     20.55 o 
   9   7  11       81.93       87.37     25.41 o 
 -10   8  11        0.18       -8.68     21.46 o 
  -9   8  11        7.21      -17.08     18.09 o 
  -8   8  11       18.00       -2.55     16.07 o 
  -7   8  11        8.26       32.79     16.68 o 
  -6   8  11      241.73      293.99     22.62 o 
  -5   8  11      484.70      516.15     46.91 o 
  -4   8  11       30.28       19.56     12.98 o 
  -3   8  11        0.00      -13.01      9.22 o 
  -2   8  11       33.39       32.25     11.61 o 
  -1   8  11      222.85      246.53     19.20 o 
   0   8  11      348.00      351.96     21.71 o 
   1   8  11       27.54       56.07     18.79 o 
   2   8  11      549.02      605.21     54.43 o 
   3   8  11      102.28       91.50     22.85 o 
   4   8  11      261.24      321.60     34.53 o 
   5   8  11      127.79      144.25     24.70 o 
   6   8  11        3.30       29.31     18.72 o 
   7   8  11        4.00       48.61     20.33 o 
   8   8  11        0.43       24.91     24.46 o 
  -9   9  11        0.88       10.18     18.99 o 
  -8   9  11        0.01       13.71     18.17 o 
  -7   9  11       70.47       93.81     24.34 o 
  -6   9  11        0.25       19.11     16.07 o 
  -5   9  11        0.22       -2.28     11.40 o 
  -4   9  11       60.93       43.26     12.96 o 
  -3   9  11      103.40       90.52     14.86 o 
  -2   9  11      381.80      327.31     22.50 o 
  -1   9  11      277.54      299.69     21.01 o 
   0   9  11        7.31       -2.20      9.52 o 
   1   9  11        1.16       -4.98     14.37 o 
   2   9  11       41.31       37.40     21.30 o 
   3   9  11       17.25        2.02     17.74 o 
   4   9  11       28.66       29.85     30.76 o 
   5   9  11        1.89       21.17     21.11 o 
   6   9  11       46.97       31.67     29.19 o 
   7   9  11        0.00       -5.48     18.95 o 
   8   9  11        4.30       12.95     27.97 o 
  -9  10  11        6.86        2.02     18.72 o 
  -8  10  11        1.44       -1.13     16.68 o 
  -7  10  11        4.33        5.22     16.99 o 
  -6  10  11       68.47       70.08     45.75 o 
  -5  10  11      109.51      123.09     31.97 o 
  -4  10  11      207.57      261.47     22.66 o 
  -3  10  11        0.27      -16.55     10.93 o 
  -2  10  11       99.61       86.46     15.54 o 
  -1  10  11      250.23      205.93     19.20 o 
   0  10  11      861.81      822.33     71.78 o 
   1  10  11      335.54      348.22     34.71 o 
   2  10  11        2.55        4.59     17.78 o 
   3  10  11       37.96       -3.02     19.99 o 
   4  10  11       33.80       23.75     21.73 o 
   5  10  11      275.79      277.92     37.26 o 
   6  10  11        9.11       22.86     22.85 o 
   7  10  11       10.29      -20.51     21.11 o 
   8  10  11        3.73       35.50     24.54 o 
  -9  11  11        3.20       24.42     22.38 o 
  -8  11  11        4.23        8.28     18.17 o 
  -7  11  11      113.44       98.70     23.06 o 
  -6  11  11        4.40      -13.41     17.85 o 
  -5  11  11       82.83       83.25     41.19 o 
  -4  11  11        1.22       -8.52     11.04 o 
  -3  11  11      183.30      173.57     17.93 o 
  -2  11  11       10.15       -2.27     11.41 o 
  -1  11  11       82.48       35.26     13.44 o 
   0  11  11        5.98      -13.35     13.99 o 
   1  11  11      130.73      168.75     26.50 o 
   2  11  11      113.47      103.19     26.82 o 
   3  11  11        1.35       -5.57     18.87 o 
   4  11  11        3.55        6.74     20.62 o 
   5  11  11       12.44       -3.03     21.30 o 
   6  11  11        3.90      -10.91     19.99 o 
   7  11  11       13.45       29.73     25.08 o 
  -8  12  11       36.96       51.69     22.74 o 
  -7  12  11       69.61      126.79     25.47 o 
  -6  12  11       26.54       40.23     23.11 o 
  -5  12  11        0.82       16.96     17.54 o 
  -4  12  11       41.70       67.56     20.25 o 
  -3  12  11       57.38       69.54     15.05 o 
  -2  12  11      273.85      228.47     23.36 o 
  -1  12  11       11.60       39.89     18.93 o 
   0  12  11       39.49       10.25     16.93 o 
   1  12  11        1.30      -11.86     16.15 o 
   2  12  11       36.91       50.14     22.36 o 
   3  12  11        0.33       -9.47     17.85 o 
   4  12  11       24.94       49.02     23.87 o 
   5  12  11        0.01      -30.76     18.96 o 
   6  12  11        2.46       11.26     25.24 o 
   7  12  11        7.49        4.73     23.66 o 
  -8  13  11        0.38        1.27     18.81 o 
  -7  13  11       12.27        6.87     18.17 o 
  -6  13  11        1.38        0.91     21.11 o 
  -5  13  11       41.88       22.89     18.54 o 
  -4  13  11      232.80      298.32     29.44 o 
  -3  13  11      330.42      348.92     30.18 o 
  -2  13  11        0.00        8.53     16.93 o 
  -1  13  11       43.31       71.68     20.72 o 
   0  13  11      261.61      273.17     31.08 o 
   1  13  11       11.47       40.90     21.56 o 
   2  13  11      223.67      280.22     35.23 o 
   3  13  11        4.62        3.24     20.44 o 
   4  13  11       62.02       75.44     27.18 o 
   5  13  11        3.03      -11.29     21.56 o 
   6  13  11        2.24       14.69     32.34 o 
  -7  14  11        2.35       28.11     22.75 o 
  -6  14  11       28.21       26.20     22.85 o 
  -5  14  11       54.16       51.06     27.38 o 
  -4  14  11        3.25      -11.96     15.75 o 
  -3  14  11      104.66      103.66     28.30 o 
  -2  14  11        4.74      -12.62     15.47 o 
  -1  14  11       14.55       -3.01     16.93 o 
   0  14  11      250.37      276.97     32.22 o 
   1  14  11        4.84       -4.08     19.72 o 
   2  14  11        5.10        9.63     38.65 o 
   3  14  11       79.89       56.59     26.06 o 
   4  14  11       43.36       65.76     27.82 o 
   5  14  11      162.33      234.01     38.38 o 
   6  14  11        5.73       31.62     27.61 o 
  -6  15  11       69.96       93.87     30.12 o 
  -5  15  11       28.23       43.75     20.29 o 
  -4  15  11      390.59      330.18     45.26 o 
  -3  15  11        4.58       14.20     32.34 o 
  -2  15  11       63.88       52.06     36.29 o 
  -1  15  11       33.46       22.26     20.44 o 
   0  15  11       24.81       -8.56     17.78 o 
   1  15  11      385.49      329.73     37.15 o 
   2  15  11       27.09        1.66     20.08 o 
   3  15  11        3.51        0.77     21.73 o 
   4  15  11       15.85        4.29     23.50 o 
   5  15  11        5.52       40.86     41.81 o 
  -6  16  11        7.70       16.94     25.59 o 
  -5  16  11       42.54       28.66     21.24 o 
  -4  16  11        0.03       -0.57     24.47 o 
  -3  16  11       37.94       39.37     24.47 o 
  -2  16  11       15.45      -21.81     22.09 o 
  -1  16  11        1.44       -4.73     31.55 o 
   0  16  11       54.19       29.09     22.69 o 
   1  16  11        0.00       29.19     27.61 o 
   2  16  11       11.68       19.78     21.73 o 
   3  16  11        4.65       -2.02     47.33 o 
   4  16  11       10.55       20.99     23.97 o 
  -5  17  11       14.67        7.92     25.08 o 
  -4  17  11        0.42       18.93     24.54 o 
  -3  17  11        5.28       26.55     25.59 o 
  -2  17  11      122.32      137.39     33.90 o 
  -1  17  11       18.00       50.49     36.29 o 
   0  17  11        1.47       20.51     34.71 o 
   1  17  11        0.67       -4.10     21.98 o 
   2  17  11        9.45        4.88     48.91 o 
   3  17  11        3.37       13.36     23.97 o 
  -3  18  11       17.37       10.20     24.93 o 
  -2  18  11        9.75       18.45     25.37 o 
  -1  18  11       55.56       59.95     37.86 o 
   0  18  11       50.24       48.91     37.86 o 
   1  18  11        8.71       74.15     42.60 o 
   2  18  11        8.81       18.23     29.98 o 
 -10   0  12       36.06       59.95     39.44 o 
  -9   0  12       29.80       25.24     34.71 o 
  -8   0  12      183.79      209.83     47.33 o 
  -7   0  12        1.94       11.95     22.09 o 
  -6   0  12      701.12      727.81     37.06 o 
  -5   0  12       37.53       39.44     14.37 o 
  -4   0  12        3.02        7.89     11.16 o 
  -3   0  12     2928.96     3071.14     72.28 o 
  -2   0  12      402.23      472.16     44.17 o 
  -1   0  12        0.18       -1.58     11.04 o 
   0   0  12     1170.85     1059.52     36.76 o 
   1   0  12      633.88      765.32     52.06 o 
   2   0  12     2328.28     2027.93     57.44 o 
   3   0  12     1781.22     1738.20     86.77 o 
   4   0  12      262.10      260.56     36.29 o 
   5   0  12       10.28      -17.08     22.09 o 
   6   0  12      729.26      769.54     40.62 o 
   7   0  12      347.82      301.33     48.91 o 
   8   0  12        0.51       25.24     29.98 o 
   9   0  12        3.31       17.35     33.13 o 
 -10   1  12       11.14       18.17     27.62 o 
  -9   1  12       53.26       91.56     29.55 o 
  -8   1  12       71.22       47.01     19.72 o 
  -7   1  12     1163.07     1237.24     43.59 o 
  -6   1  12      401.82      401.40     25.66 o 
  -5   1  12        0.63       10.46      8.94 o 
  -4   1  12      395.94      428.99     27.28 o 
  -3   1  12       74.31       98.36     12.97 o 
  -2   1  12      849.96      815.32     21.96 o 
  -1   1  12        0.02      -10.59      5.60 o 
   0   1  12      364.21      357.96     16.03 o 
   1   1  12      739.00      771.48     22.81 o 
   2   1  12      446.08      501.11     19.51 o 
   3   1  12       48.65       49.88     10.54 o 
   4   1  12        0.39       -9.69      8.34 o 
   5   1  12       21.20       23.97     11.38 o 
   6   1  12       23.73       16.84     12.28 o 
   7   1  12        4.13       13.27     20.30 o 
   8   1  12        1.14       39.15     23.97 o 
   9   1  12       29.57       39.24     25.59 o 
 -10   2  12       29.38       55.19     29.42 o 
  -9   2  12        9.40      -23.99     18.42 o 
  -8   2  12       62.85       23.25     18.30 o 
  -7   2  12        4.63      -20.44     13.34 o 
  -6   2  12       77.22       76.45     13.38 o 
  -5   2  12      148.50      143.37     14.13 o 
  -4   2  12      629.37      552.73     44.12 o 
  -3   2  12      293.44      322.68     22.11 o 
  -2   2  12      248.65      246.80     28.10 o 
  -1   2  12       56.52       75.39     10.93 o 
   0   2  12      142.90      135.32     11.17 o 
   1   2  12      364.26      346.80     18.90 o 
   2   2  12      272.71      277.06     16.04 o 
   3   2  12       73.60       94.21     14.22 o 
   4   2  12       40.39       10.79      9.94 o 
   5   2  12       45.93       46.99     12.17 o 
   6   2  12       54.76       52.30     19.28 o 
   7   2  12        9.54       17.65     15.47 o 
   8   2  12       28.47       40.08     18.77 o 
   9   2  12       20.94       55.12     26.70 o 
 -10   3  12        0.99      -22.88     23.43 o 
  -9   3  12        0.05       -9.76     18.90 o 
  -8   3  12       37.14       20.17     17.61 o 
  -7   3  12        2.08       -8.50     11.55 o 
  -6   3  12       25.71        6.98     10.93 o 
  -5   3  12        4.25        9.44      9.74 o 
  -4   3  12      155.79      153.56     14.38 o 
  -3   3  12       28.14       26.59     10.30 o 
  -2   3  12       29.67       25.93     10.95 o 
  -1   3  12       29.49        6.69     18.68 o 
   0   3  12       27.39       28.09      9.11 o 
   1   3  12      546.81      589.89     19.82 o 
   2   3  12       14.52       20.00      8.62 o 
   3   3  12      305.51      330.66     21.18 o 
   4   3  12        0.79       -6.58      9.14 o 
   5   3  12        2.98        5.50     13.60 o 
   6   3  12       82.45       90.14     18.54 o 
   7   3  12      133.58      132.74     21.98 o 
   8   3  12       42.03       54.00     20.59 o 
   9   3  12        2.81       47.83     26.20 o 
 -10   4  12       18.86        9.80     44.17 o 
  -9   4  12        3.80       -3.84     20.98 o 
  -8   4  12       21.90       51.00     18.85 o 
  -7   4  12       75.76       71.48     15.70 o 
  -6   4  12       77.27       53.90     13.74 o 
  -5   4  12        0.22        3.80      9.42 o 
  -4   4  12      103.85      125.53     13.79 o 
  -3   4  12       38.25       16.72     10.15 o 
  -2   4  12      248.04      318.42     19.68 o 
  -1   4  12       51.69       40.06     14.73 o 
   0   4  12      144.08      163.70     20.17 o 
   1   4  12       30.69       33.87      8.73 o 
   2   4  12      134.81      138.58     20.42 o 
   3   4  12      151.49      149.46     13.70 o 
   4   4  12      188.59      207.73     26.52 o 
   5   4  12      278.55      263.90     23.91 o 
   6   4  12        2.66        7.57     15.27 o 
   7   4  12        3.85        7.58     16.68 o 
   8   4  12        0.41       -0.73     16.44 o 
   9   4  12        7.47       17.46     20.38 o 
 -10   5  12        2.68        9.97     33.13 o 
  -9   5  12        5.90       17.53     24.64 o 
  -8   5  12        0.91        5.76     14.17 o 
  -7   5  12       30.35        5.90     12.65 o 
  -6   5  12       20.05        7.52     12.13 o 
  -5   5  12      149.05      154.15     19.45 o 
  -4   5  12       18.21       31.03     10.63 o 
  -3   5  12      327.24      309.73     32.98 o 
  -2   5  12        3.88       38.81     11.36 o 
  -1   5  12      107.24      109.06     13.83 o 
   0   5  12      356.35      327.15     22.92 o 
   1   5  12      247.23      234.13     17.98 o 
   2   5  12      861.31      841.37     27.78 o 
   3   5  12      149.46      143.65     13.77 o 
   4   5  12      113.05      106.48     19.52 o 
   5   5  12       59.26       42.74     16.88 o 
   6   5  12       88.83       59.87     18.17 o 
   7   5  12       54.14       24.55     16.94 o 
   8   5  12        0.45       -4.23     17.11 o 
   9   5  12       35.33       96.79     31.74 o 
 -10   6  12        0.04       68.63     30.70 o 
  -9   6  12        0.10        1.18     23.66 o 
  -8   6  12        3.46        9.19     16.94 o 
  -7   6  12      129.86      104.66     25.43 o 
  -6   6  12       67.65       45.88     14.11 o 
  -5   6  12       70.52       67.74     15.67 o 
  -4   6  12      252.73      267.69     18.71 o 
  -3   6  12        1.59       -4.54      9.38 o 
  -2   6  12      738.64      660.83     36.12 o 
  -1   6  12      567.95      611.98     25.73 o 
   0   6  12      183.45      181.63     16.87 o 
   1   6  12      111.32      133.38     15.07 o 
   2   6  12        1.42       -0.61     11.67 o 
   3   6  12      278.15      275.21     29.55 o 
   4   6  12      412.83      457.56     43.14 o 
   5   6  12      215.59      195.52     25.31 o 
   6   6  12       24.59       10.96     16.03 o 
   7   6  12        9.51       28.67     18.46 o 
   8   6  12       16.79       61.72     21.34 o 
   9   6  12       10.10       35.62     21.24 o 
 -10   7  12        0.10       15.13     36.29 o 
  -9   7  12       11.80       39.86     20.91 o 
  -8   7  12        1.77       18.13     16.59 o 
  -7   7  12        0.05       -0.65     13.24 o 
  -6   7  12      855.27     1029.28     40.99 o 
  -5   7  12      290.27      250.74     20.16 o 
  -4   7  12        1.23        3.69     10.42 o 
  -3   7  12      526.17      496.73     26.03 o 
  -2   7  12       92.34      103.42     14.75 o 
  -1   7  12      349.09      418.70     23.81 o 
   0   7  12      246.45      203.42     18.57 o 
   1   7  12      966.81     1009.02     33.63 o 
   2   7  12      205.49      220.21     49.70 o 
   3   7  12      608.95      706.42     42.35 o 
   4   7  12      932.98      920.83     77.31 o 
   5   7  12       31.86       58.32     18.72 o 
   6   7  12        2.23       33.26     18.17 o 
   7   7  12        1.53       41.07     20.81 o 
   8   7  12      188.57      214.76     29.31 o 
  -9   8  12       21.59       23.56     19.63 o 
  -8   8  12        8.88       23.08     17.11 o 
  -7   8  12      183.18      188.65     25.40 o 
  -6   8  12      101.27       86.40     16.78 o 
  -5   8  12      632.62      665.48     37.12 o 
  -4   8  12       95.20      115.12     15.63 o 
  -3   8  12       34.94       50.60     14.04 o 
  -2   8  12        0.00       -1.91      9.84 o 
  -1   8  12      283.78      312.33     36.43 o 
   0   8  12      203.96      201.81     21.97 o 
   1   8  12      128.51      162.24     26.82 o 
   2   8  12      167.84      206.95     27.62 o 
   3   8  12     1136.85     1190.29     74.94 o 
   4   8  12      133.46      171.83     28.94 o 
   5   8  12      259.39      265.65     52.06 o 
   6   8  12      682.28      696.78     51.32 o 
   7   8  12        0.80       16.37     19.34 o 
   8   8  12       27.17       51.62     20.39 o 
  -9   9  12       10.97        7.10     19.63 o 
  -8   9  12        1.11       10.24     17.59 o 
  -7   9  12        1.84      -17.62     14.80 o 
  -6   9  12       19.42       18.66     30.76 o 
  -5   9  12       64.20       78.36     15.54 o 
  -4   9  12       14.44        2.11     11.58 o 
  -3   9  12        0.42        2.95     11.21 o 
  -2   9  12      305.70      357.75     23.85 o 
  -1   9  12      913.41      897.43     33.27 o 
   0   9  12      297.63      246.55     19.80 o 
   1   9  12      131.78      151.51     25.08 o 
   2   9  12       28.25       -1.68     17.74 o 
   3   9  12      235.70      267.96     32.90 o 
   4   9  12        0.04      -12.33     17.74 o 
   5   9  12      136.61      200.54     34.71 o 
   6   9  12        0.30       18.25     20.62 o 
   7   9  12       37.82       55.22     26.77 o 
   8   9  12       10.27        9.47     23.35 o 
  -9  10  12        0.46      -18.59     17.54 o 
  -8  10  12       19.12       25.79     18.17 o 
  -7  10  12        5.85       33.65     18.42 o 
  -6  10  12       15.95       18.93     19.50 o 
  -5  10  12       12.25       16.07     12.93 o 
  -4  10  12        1.24       16.84     14.04 o 
  -3  10  12      330.56      283.77     23.46 o 
  -2  10  12     1035.68     1101.25     38.90 o 
  -1  10  12       55.57       76.92     15.31 o 
   0  10  12       47.15       42.27     18.57 o 
   1  10  12       28.09       34.12     19.31 o 
   2  10  12      156.13      131.89     29.98 o 
   3  10  12       22.59       19.40     20.62 o 
   4  10  12        5.62        4.21     19.99 o 
   5  10  12        0.35       -0.62     20.85 o 
   6  10  12       56.73       93.73     28.30 o 
   7  10  12        2.05       10.80     23.66 o 
  -8  11  12        2.64       10.89     18.09 o 
  -7  11  12       35.22       61.60     20.33 o 
  -6  11  12       26.12       22.80     32.34 o 
  -5  11  12        1.32      -15.71     13.69 o 
  -4  11  12        1.94       -2.73     11.52 o 
  -3  11  12        8.84       -6.60     11.83 o 
  -2  11  12      430.76      373.08     26.12 o 
  -1  11  12        5.89        4.32     15.03 o 
   0  11  12       12.92      -18.59     15.50 o 
   1  11  12        0.79       -5.15     16.62 o 
   2  11  12       33.62       51.51     42.60 o 
   3  11  12       79.14      122.51     36.29 o 
   4  11  12       75.37       94.57     28.30 o 
   5  11  12       32.18       14.20     22.72 o 
   6  11  12        0.99      -13.13     20.62 o 
   7  11  12        0.10       -7.89     23.43 o 
  -8  12  12        2.26        6.51     18.72 o 
  -7  12  12       54.79       69.28     32.38 o 
  -6  12  12      112.13       91.05     28.94 o 
  -5  12  12       42.34       31.34     18.44 o 
  -4  12  12       38.38       13.99     16.07 o 
  -3  12  12      155.66      169.20     19.16 o 
  -2  12  12        0.10       -6.84     17.35 o 
  -1  12  12        1.68      -21.74     14.78 o 
   0  12  12       14.31        1.77     17.74 o 
   1  12  12        1.49      -13.38     17.05 o 
   2  12  12       41.20       58.34     24.47 o 
   3  12  12        0.28      -27.19     33.13 o 
   4  12  12       78.93       74.50     27.62 o 
   5  12  12       18.97       31.48     41.02 o 
   6  12  12        0.98        3.19     22.85 o 
   7  12  12       13.98       31.59     26.06 o 
  -7  13  12       32.01       97.55     23.29 o 
  -6  13  12        0.01        8.72     22.09 o 
  -5  13  12        5.87        8.34     17.00 o 
  -4  13  12       28.85       42.32     18.17 o 
  -3  13  12       15.17       51.42     18.08 o 
  -2  13  12       24.83        9.61     22.88 o 
  -1  13  12      145.22      135.36     25.77 o 
   0  13  12      212.13      225.70     40.23 o 
   1  13  12      449.56      450.58     40.16 o 
   2  13  12       93.00      121.20     80.46 o 
   3  13  12        7.48       16.53     22.23 o 
   4  13  12        3.35      -18.14     20.08 o 
   5  13  12       56.12       22.09     25.59 o 
   6  13  12        9.03        5.28     29.19 o 
  -7  14  12       26.09       67.76     25.64 o 
  -6  14  12        8.22        4.73     21.20 o 
  -5  14  12        2.92      -14.71     16.47 o 
  -4  14  12        2.91      -19.99     15.27 o 
  -3  14  12       52.97       42.39     26.82 o 
  -2  14  12      285.43      194.27     28.60 o 
  -1  14  12        1.83       -0.74     20.51 o 
   0  14  12        8.92       -1.58     18.57 o 
   1  14  12      121.51      188.13     39.44 o 
   2  14  12       18.37       67.94     26.06 o 
   3  14  12       73.19      104.88     28.94 o 
   4  14  12      139.90      117.56     31.18 o 
   5  14  12        7.71       25.38     25.59 o 
   6  14  12        0.70       10.40     24.47 o 
  -6  15  12        1.59        4.00     23.97 o 
  -5  15  12        0.97        4.62     19.45 o 
  -4  15  12       14.18       23.45     24.47 o 
  -3  15  12       76.89      103.38     35.50 o 
  -2  15  12       15.78        1.58     33.13 o 
  -1  15  12        2.65       -6.01     17.26 o 
   0  15  12       50.52       23.62     21.22 o 
   1  15  12        1.17       10.57     20.62 o 
   2  15  12       16.20       59.95     24.24 o 
   3  15  12       18.49       66.91     28.04 o 
   4  15  12       43.47       20.86     25.08 o 
   5  15  12       15.69       13.51     25.59 o 
  -5  16  12        6.66       -6.81     19.08 o 
  -4  16  12       21.45       25.79     25.37 o 
  -3  16  12       19.08      -17.35     23.43 o 
  -2  16  12       28.65       34.71     37.86 o 
  -1  16  12        5.50       18.93     33.13 o 
   0  16  12       12.23       14.45     20.85 o 
   1  16  12        0.01      -22.19     17.74 o 
   2  16  12        3.10       -1.25     22.88 o 
   3  16  12       52.29       82.98     28.94 o 
   4  16  12        0.02       12.62     23.43 o 
  -4  17  12        7.26       -1.79     26.82 o 
  -3  17  12       13.74        1.65     22.85 o 
  -2  17  12        0.51       -3.20     21.73 o 
  -1  17  12        9.90      -33.13     25.24 o 
   0  17  12        0.18      -23.66     28.40 o 
   1  17  12        1.40        5.02     21.73 o 
   2  17  12       12.30       29.22     29.98 o 
   3  17  12        4.17       22.60     25.37 o 
  -2  18  12        8.10       54.28     27.31 o 
  -1  18  12        1.77       15.78     34.71 o 
   0  18  12        3.13      -22.09     29.98 o 
   1  18  12        0.92      -15.78     29.98 o 
 -10   1  13        0.95      -25.24     25.08 o 
  -9   1  13       26.01       28.06     26.03 o 
  -8   1  13        4.98       -5.77     22.85 o 
  -7   1  13      481.49      470.29     77.31 o 
  -6   1  13       76.78       86.50     18.66 o 
  -5   1  13       28.28       30.08     12.49 o 
  -4   1  13      191.78      237.78     26.67 o 
  -3   1  13     3144.85     3279.79     64.51 o 
  -2   1  13      585.71      592.12     22.09 o 
  -1   1  13     1018.10      955.67     24.70 o 
   0   1  13      129.76      173.01     18.67 o 
   1   1  13     1220.34     1231.33     30.12 o 
   2   1  13      564.24      609.02     22.07 o 
   3   1  13       20.12        2.90     11.84 o 
   4   1  13       36.72       11.93     10.44 o 
   5   1  13        7.47        8.09     13.44 o 
   6   1  13       54.91       92.72     19.34 o 
   7   1  13      190.15      174.96     42.35 o 
   8   1  13        0.29       15.28     28.40 o 
   9   1  13        0.72        8.90     30.76 o 
 -10   2  13       16.50       52.06     29.55 o 
  -9   2  13       16.97       19.46     25.08 o 
  -8   2  13        3.68       -5.13     17.17 o 
  -7   2  13        2.23      -20.51     12.97 o 
  -6   2  13      877.91     1016.39     37.75 o 
  -5   2  13       31.82       26.12     10.47 o 
  -4   2  13        0.47        5.87      9.94 o 
  -3   2  13       94.63      103.09     14.42 o 
  -2   2  13     1549.75     1736.87     52.40 o 
  -1   2  13      378.17      372.14     20.33 o 
   0   2  13     1243.02     1301.10     40.62 o 
   1   2  13      409.05      409.63     21.80 o 
   2   2  13       63.91       83.37     11.64 o 
   3   2  13        6.08        4.36      9.09 o 
   4   2  13      158.26      146.73     14.97 o 
   5   2  13      350.81      344.87     21.15 o 
   6   2  13       54.70       27.58     15.67 o 
   7   2  13        2.94        4.19     16.07 o 
   8   2  13       11.34       43.44     24.93 o 
   9   2  13        0.08       34.91     25.59 o 
 -10   3  13        4.11       41.02     42.60 o 
  -9   3  13        1.43      -12.19     18.57 o 
  -8   3  13        2.17       -8.27     16.94 o 
  -7   3  13      152.64      142.43     20.87 o 
  -6   3  13       53.51       46.67     13.14 o 
  -5   3  13        0.04        8.46      9.84 o 
  -4   3  13       19.24       13.97      9.14 o 
  -3   3  13      131.02      124.71     30.14 o 
  -2   3  13        2.46        3.16      9.11 o 
  -1   3  13       54.65       71.79     12.57 o 
   0   3  13       15.03       -2.61      9.17 o 
   1   3  13        1.40        4.23      8.14 o 
   2   3  13        7.83       16.81      9.20 o 
   3   3  13     1112.34     1146.67     31.03 o 
   4   3  13      403.52      376.82     21.21 o 
   5   3  13       61.76       60.66     16.59 o 
   6   3  13        0.31       -2.53     14.52 o 
   7   3  13       22.02       37.94     17.87 o 
   8   3  13       29.76       46.32     19.72 o 
   9   3  13       37.14       76.52     29.01 o 
 -10   4  13       22.24       28.40     30.12 o 
  -9   4  13        6.82       -7.78     18.17 o 
  -8   4  13       15.10        3.32     16.68 o 
  -7   4  13        0.20      -17.14     14.45 o 
  -6   4  13       61.55       52.17     14.17 o 
  -5   4  13       40.11       39.44     14.39 o 
  -4   4  13        1.43        9.84      9.42 o 
  -3   4  13       64.37       73.95     13.60 o 
  -2   4  13      222.04      286.54     24.31 o 
  -1   4  13      135.91      112.61     14.04 o 
   0   4  13      187.02      165.20     16.46 o 
   1   4  13        0.03        2.22      9.38 o 
   2   4  13      882.89     1003.51     33.71 o 
   3   4  13       33.42       36.08     10.83 o 
   4   4  13       16.81       13.03     13.60 o 
   5   4  13       35.99        8.39     14.86 o 
   6   4  13       13.52        8.78     15.31 o 
   7   4  13       23.80       -0.90     16.95 o 
   8   4  13       24.79       53.13     20.16 o 
   9   4  13        0.37       82.37     28.94 o 
 -10   5  13        5.40       -4.63     26.20 o 
  -9   5  13        2.13       -9.35     22.23 o 
  -8   5  13        0.68        6.48     16.20 o 
  -7   5  13        0.17      -17.08     11.97 o 
  -6   5  13       53.30       21.10     12.47 o 
  -5   5  13       64.40       61.73     15.43 o 
  -4   5  13        9.45       24.32     10.28 o 
  -3   5  13       16.25       16.13     10.43 o 
  -2   5  13       85.09       96.39     14.13 o 
  -1   5  13       33.54       16.01     10.60 o 
   0   5  13       10.61       -6.82      9.92 o 
   1   5  13      231.51      208.13     17.72 o 
   2   5  13      166.74      176.10     17.39 o 
   3   5  13      123.29      110.41     22.85 o 
   4   5  13        6.40       -0.55     13.60 o 
   5   5  13        1.83      -13.46     14.04 o 
   6   5  13       18.18       21.31     19.52 o 
   7   5  13        0.06        2.15     17.61 o 
   8   5  13       20.29       34.98     19.56 o 
 -10   6  13       79.00      110.38     33.90 o 
  -9   6  13       58.28      107.86     54.43 o 
  -8   6  13       26.61       28.42     15.52 o 
  -7   6  13       43.20       43.51     14.93 o 
  -6   6  13      218.05      235.45     20.56 o 
  -5   6  13      488.87      516.58     36.97 o 
  -4   6  13      730.42      779.95     28.72 o 
  -3   6  13       46.09       71.29     14.52 o 
  -2   6  13        1.13       -1.12      9.69 o 
  -1   6  13        1.76       11.75     10.15 o 
   0   6  13       35.66       35.36     11.99 o 
   1   6  13       59.63       57.97     12.96 o 
   2   6  13     1113.01     1096.63     35.90 o 
   3   6  13       22.07       39.26     19.50 o 
   4   6  13      114.11      127.24     25.66 o 
   5   6  13      657.56      631.40     46.85 o 
   6   6  13       13.32       -3.07     16.03 o 
   7   6  13       18.39       33.06     18.72 o 
   8   6  13       22.55       16.58     19.42 o 
  -9   7  13       19.87       24.30     24.93 o 
  -8   7  13        0.68       -9.87     15.43 o 
  -7   7  13       33.33       22.51     14.38 o 
  -6   7  13      418.89      457.61     27.33 o 
  -5   7  13       28.28       43.28     13.70 o 
  -4   7  13      121.04       80.13     14.25 o 
  -3   7  13      110.57       95.32     15.79 o 
  -2   7  13       13.44        6.51     10.09 o 
  -1   7  13      987.41      975.05     34.45 o 
   0   7  13       36.58       25.15     11.88 o 
   1   7  13       17.63       14.71     11.88 o 
   2   7  13      140.66      121.48     24.47 o 
   3   7  13      514.69      566.14    156.98 o 
   4   7  13       56.62       89.93     25.08 o 
   5   7  13       96.18      152.99     37.86 o 
   6   7  13       37.46      101.76     27.89 o 
   7   7  13       87.78       87.83     58.37 o 
   8   7  13       19.90       61.39     20.96 o 
  -9   8  13        0.63       13.59     20.22 o 
  -8   8  13       37.21       40.28     18.85 o 
  -7   8  13        0.66       13.32     16.34 o 
  -6   8  13       19.43        8.27     15.43 o 
  -5   8  13      174.53      146.11     17.75 o 
  -4   8  13       16.33        2.99     11.57 o 
  -3   8  13      338.00      286.62     28.51 o 
  -2   8  13      199.17      272.48     36.92 o 
  -1   8  13        0.13        5.30     10.88 o 
   0   8  13      123.14      114.63     16.58 o 
   1   8  13      600.37      581.09     78.88 o 
   2   8  13      692.35      599.20     42.22 o 
   3   8  13      133.71      112.92     26.20 o 
   4   8  13        2.39       22.92     19.99 o 
   5   8  13       21.10       40.25     22.85 o 
   6   8  13       79.55      104.71     28.43 o 
   7   8  13        1.42       32.31     24.47 o 
   8   8  13        5.61        8.73     24.93 o 
  -9   9  13        0.01       -0.24     19.08 o 
  -8   9  13       30.37       60.91     20.69 o 
  -7   9  13        5.39       -2.19     15.47 o 
  -6   9  13       77.49       37.01     17.26 o 
  -5   9  13       57.05       64.06     15.48 o 
  -4   9  13       17.08       17.68     12.11 o 
  -3   9  13       87.73       67.87     15.77 o 
  -2   9  13        0.25        3.77     11.82 o 
  -1   9  13      217.65      245.04     23.17 o 
   0   9  13      348.39      308.50     22.83 o 
   1   9  13      222.24      168.76     44.96 o 
   2   9  13       42.47       15.25     19.99 o 
   3   9  13        9.73      -12.93     17.26 o 
   4   9  13       16.87       25.79     21.98 o 
   5   9  13        2.34       29.98     22.31 o 
   6   9  13        7.52       16.57     21.98 o 
   7   9  13        1.60       14.12     22.85 o 
  -8  10  13        0.98       22.99     21.35 o 
  -7  10  13       51.83       63.11     20.84 o 
  -6  10  13      136.88      142.86     29.55 o 
  -5  10  13      225.69      264.20     52.60 o 
  -4  10  13      326.03      270.83     22.24 o 
  -3  10  13       18.57       27.87     14.39 o 
  -2  10  13       44.90       26.88     13.68 o 
  -1  10  13      100.20       66.08     16.59 o 
   0  10  13      654.24      579.92     66.26 o 
   1  10  13      147.51      120.86     52.06 o 
   2  10  13       43.16       49.74     21.11 o 
   3  10  13       38.12       32.89     21.56 o 
   4  10  13       57.04       12.88     60.74 o 
   5  10  13       49.17       42.60     24.54 o 
   6  10  13        1.05       11.62     22.85 o 
   7  10  13        5.93       18.39     23.87 o 
  -8  11  13        1.53        0.18     18.95 o 
  -7  11  13       37.50       35.06     18.72 o 
  -6  11  13       19.09       12.46     21.73 o 
  -5  11  13       15.86       16.25     17.17 o 
  -4  11  13        0.21       -6.74     11.76 o 
  -3  11  13       10.57       16.78     17.24 o 
  -2  11  13       35.33       69.73     20.15 o 
  -1  11  13       54.07       37.49     18.87 o 
   0  11  13        0.05        4.83     17.43 o 
   1  11  13        2.33        8.48     17.74 o 
   2  11  13        1.55       26.54     32.34 o 
   3  11  13        2.84       18.08     20.62 o 
   4  11  13        0.17       34.64     23.81 o 
   5  11  13        0.02       14.66     22.69 o 
   6  11  13        7.39       14.72     23.11 o 
   7  11  13        0.36       -8.34     22.72 o 
  -8  12  13        2.73       29.47     30.75 o 
  -7  12  13       18.63       20.80     37.63 o 
  -6  12  13        0.48        6.07     26.03 o 
  -5  12  13        5.52       17.17     20.41 o 
  -4  12  13        1.12       -8.06     15.07 o 
  -3  12  13       41.93       17.78     14.78 o 
  -2  12  13       97.63       83.80     17.48 o 
  -1  12  13       50.96       31.19     19.50 o 
   0  12  13      202.53      263.76     62.32 o 
   1  12  13       58.39       12.27     19.71 o 
   2  12  13        1.42       -9.38     19.31 o 
   3  12  13       28.87       10.53     22.23 o 
   4  12  13        5.35       24.17     23.87 o 
   5  12  13       48.18       62.80     28.43 o 
   6  12  13       12.14       14.52     23.87 o 
  -7  13  13        4.47        8.61     18.17 o 
  -6  13  13        0.02       31.98     22.69 o 
  -5  13  13        1.60       -3.06     17.26 o 
  -4  13  13       41.00       35.48     18.09 o 
  -3  13  13        0.41        1.94     12.49 o 
  -2  13  13       97.16       65.59     42.60 o 
  -1  13  13       43.25       73.82     23.05 o 
   0  13  13       56.36       45.75     22.31 o 
   1  13  13       30.82       48.91     22.31 o 
   2  13  13       31.37       53.85     25.01 o 
   3  13  13       65.64       88.75     28.43 o 
   4  13  13        2.24       -6.27     22.85 o 
   5  13  13       13.90       17.11     25.37 o 
   6  13  13        2.40       35.23     31.55 o 
  -6  14  13        4.91       36.02     39.44 o 
  -5  14  13        6.88        3.38     18.11 o 
  -4  14  13       28.97        9.96     17.90 o 
  -3  14  13       16.42       23.66     22.31 o 
  -2  14  13       13.77       11.22     20.51 o 
  -1  14  13      150.18      158.08     51.27 o 
   0  14  13      136.50       87.36     26.50 o 
   1  14  13       56.47       88.91     45.75 o 
   2  14  13      232.96      153.12     37.08 o 
   3  14  13       94.45       29.27     26.06 o 
   4  14  13        4.97       17.04     24.93 o 
   5  14  13       12.29       22.48     33.13 o 
  -6  15  13        0.73        9.64     24.64 o 
  -5  15  13        2.57        7.86     22.32 o 
  -4  15  13        3.14       -1.89     22.23 o 
  -3  15  13      139.87      202.96     36.76 o 
  -2  15  13       23.92       11.04     33.13 o 
  -1  15  13        8.93      -28.40     18.18 o 
   0  15  13       24.49       20.51     31.55 o 
   1  15  13      116.43      121.81     30.76 o 
   2  15  13        2.73       -8.72     21.11 o 
   3  15  13       23.61       -2.75     23.97 o 
   4  15  13        1.14       28.07     26.70 o 
  -5  16  13        0.99        7.63     26.70 o 
  -4  16  13       35.62       37.13     26.20 o 
  -3  16  13        0.55       11.19     23.11 o 
  -2  16  13       70.94       80.46     44.17 o 
  -1  16  13        0.00        6.31     33.13 o 
   0  16  13       21.17       -4.82     20.44 o 
   1  16  13       15.11       14.51     21.57 o 
   2  16  13       40.29       23.95     25.08 o 
   3  16  13        4.66        8.25     23.87 o 
  -3  17  13       21.77       59.89     30.06 o 
  -2  17  13        2.44       58.90     59.16 o 
  -1  17  13       10.08       22.09     36.29 o 
   0  17  13        2.68       -3.54     22.88 o 
   1  17  13       10.71        7.85     24.45 o 
   2  17  13       32.20       31.05     26.06 o 
  -1  18  13       10.87       28.40     36.29 o 
 -10   0  14        6.90        7.89     39.44 o 
  -9   0  14       39.79      -14.20     36.29 o 
  -8   0  14       68.25       72.57     41.02 o 
  -7   0  14        4.29      -14.20     25.24 o 
  -6   0  14      182.24      274.51     42.60 o 
  -5   0  14     1317.79     1361.53     75.73 o 
  -4   0  14      426.90      479.61     47.33 o 
  -3   0  14     1462.64     1468.81     74.15 o 
  -2   0  14        5.49       33.20     13.25 o 
  -1   0  14      763.11      732.95     31.66 o 
   0   0  14       37.15       22.70     12.79 o 
   1   0  14      217.34      251.49     22.85 o 
   2   0  14     2318.89     2368.13     66.37 o 
   3   0  14      831.45      775.06     36.76 o 
   4   0  14      422.36      485.24     33.90 o 
   5   0  14      647.96      541.83     36.61 o 
   6   0  14      266.91      233.16     28.75 o 
   7   0  14      218.57      241.38     45.75 o 
   8   0  14       74.73       52.06     34.71 o 
 -10   1  14        1.15        7.89     27.89 o 
  -9   1  14       73.90       37.06     26.20 o 
  -8   1  14        6.39      -22.09     21.20 o 
  -7   1  14       46.01       36.12     21.73 o 
  -6   1  14      596.72      663.41     43.51 o 
  -5   1  14        0.00      -10.79     13.65 o 
  -4   1  14      142.28      169.17     17.80 o 
  -3   1  14       46.57       67.57     12.91 o 
  -2   1  14      614.17      516.66     23.18 o 
  -1   1  14      701.62      775.70     28.41 o 
   0   1  14     1015.45     1047.86     27.67 o 
   1   1  14        4.10       16.19      9.05 o 
   2   1  14       96.37       69.02     11.79 o 
   3   1  14       44.83       38.23     18.45 o 
   4   1  14        0.09       -4.03     10.43 o 
   5   1  14      102.41       98.77     15.35 o 
   6   1  14       66.52       54.14     17.80 o 
   7   1  14       43.38       85.98     25.66 o 
   8   1  14       10.55        5.07     21.11 o 
 -10   2  14       28.49       28.18     28.43 o 
  -9   2  14       17.83       34.16     27.31 o 
  -8   2  14       72.74      100.07     28.43 o 
  -7   2  14       13.37        3.94     18.96 o 
  -6   2  14      144.55      147.57     19.91 o 
  -5   2  14        3.39       -6.86     11.45 o 
  -4   2  14        0.00        6.47     10.43 o 
  -3   2  14        6.26       -5.82      9.38 o 
  -2   2  14       22.69       32.18     11.21 o 
  -1   2  14        1.56        5.57      9.38 o 
   0   2  14       54.06       46.01     12.37 o 
   1   2  14       85.58       93.48     13.95 o 
   2   2  14      413.38      353.38     23.00 o 
   3   2  14       30.86       22.04     14.12 o 
   4   2  14        6.09       -4.79     10.35 o 
   5   2  14       94.62      100.56     19.34 o 
   6   2  14      125.06       95.61     20.00 o 
   7   2  14        0.03       -4.97     15.77 o 
   8   2  14       16.78       33.73     23.35 o 
 -10   3  14       32.73       79.67     33.47 o 
  -9   3  14       11.03       34.00     27.31 o 
  -8   3  14       19.42       27.14     24.47 o 
  -7   3  14       72.35       82.25     20.03 o 
  -6   3  14        0.34      -11.94     13.04 o 
  -5   3  14       59.55       52.25     12.65 o 
  -4   3  14      285.47      299.21     19.09 o 
  -3   3  14       58.06       49.68     12.91 o 
  -2   3  14       89.50      112.03     14.52 o 
  -1   3  14        3.06       14.33     10.30 o 
   0   3  14       21.46       34.80     11.36 o 
   1   3  14       61.58      103.28     15.11 o 
   2   3  14        0.15       -3.68     10.02 o 
   3   3  14       78.02       86.12     13.36 o 
   4   3  14       47.57       13.93     11.20 o 
   5   3  14       10.81      -13.87     13.84 o 
   6   3  14       44.37       25.92     16.34 o 
   7   3  14       33.33       41.51     18.77 o 
   8   3  14        3.17       30.88     19.56 o 
 -10   4  14       10.49       67.84     48.91 o 
  -9   4  14        0.93      -11.64     19.08 o 
  -8   4  14       15.43      -12.93     16.23 o 
  -7   4  14        0.02        6.67     15.11 o 
  -6   4  14      257.74      217.51     19.38 o 
  -5   4  14       40.66       36.08     14.52 o 
  -4   4  14      176.98      201.69     21.93 o 
  -3   4  14      290.79      297.45     22.14 o 
  -2   4  14       45.27       90.51     16.22 o 
  -1   4  14       89.35       70.74     13.21 o 
   0   4  14       19.17       -3.90     18.42 o 
   1   4  14       50.13       53.12     13.11 o 
   2   4  14      447.14      499.58     26.10 o 
   3   4  14       41.45       30.16     14.17 o 
   4   4  14       79.84       57.11     16.88 o 
   5   4  14       21.66       -3.56     13.95 o 
   6   4  14        0.48       -1.64     15.11 o 
   7   4  14        0.90       -5.67     15.34 o 
   8   4  14        0.64       26.18     18.77 o 
  -9   5  14        3.56        4.81     31.55 o 
  -8   5  14        0.44        3.70     17.35 o 
  -7   5  14       33.81        0.13     12.76 o 
  -6   5  14        5.53       -6.39     12.13 o 
  -5   5  14       39.75       26.50     13.60 o 
  -4   5  14       34.74       34.72     13.44 o 
  -3   5  14       15.28       11.88     11.36 o 
  -2   5  14      241.65      218.27     19.42 o 
  -1   5  14      198.89      184.04     18.17 o 
   0   5  14      397.30      466.94     26.78 o 
   1   5  14        0.18       -4.86      9.80 o 
   2   5  14      130.42       94.52     15.64 o 
   3   5  14       45.69       65.66     23.66 o 
   4   5  14        2.67      -22.93     16.62 o 
   5   5  14        9.55      -15.78     17.85 o 
   6   5  14        7.25       13.92     21.63 o 
   7   5  14        0.10       -1.13     16.47 o 
   8   5  14        0.57       26.81     19.63 o 
  -9   6  14       17.57       26.68     29.19 o 
  -8   6  14       27.52       51.44     19.87 o 
  -7   6  14       15.07       50.44     15.50 o 
  -6   6  14       79.61       89.81     16.67 o 
  -5   6  14       22.90       43.14     13.96 o 
  -4   6  14      361.48      341.87     21.98 o 
  -3   6  14       85.56       86.20     16.07 o 
  -2   6  14       51.17       34.10     13.04 o 
  -1   6  14       21.04       32.55     12.67 o 
   0   6  14       28.47       48.68     13.46 o 
   1   6  14      395.63      338.46     33.66 o 
   2   6  14       46.78       52.56     14.48 o 
   3   6  14        6.65       30.74     41.02 o 
   4   6  14      150.64      103.32     42.60 o 
   5   6  14       42.37       46.50     25.24 o 
   6   6  14       11.87       -0.79     20.08 o 
   7   6  14        5.95       20.43     23.35 o 
   8   6  14        7.47       16.49     26.82 o 
  -9   7  14      106.44      165.07     34.01 o 
  -8   7  14        5.70       23.09     18.09 o 
  -7   7  14       47.95       46.83     15.86 o 
  -6   7  14      240.43      234.01     25.19 o 
  -5   7  14        1.03       23.97     13.29 o 
  -4   7  14       47.20       61.67     14.25 o 
  -3   7  14      354.72      355.39     59.77 o 
  -2   7  14     1222.21     1131.44     43.08 o 
  -1   7  14       45.66       50.15     14.35 o 
   0   7  14      193.01      203.78     20.13 o 
   1   7  14      510.34      514.03     39.72 o 
   2   7  14     1177.21     1183.15     87.56 o 
   3   7  14      690.55      617.75     44.46 o 
   4   7  14        6.01       -3.94     18.96 o 
   5   7  14      213.97      175.70     31.00 o 
   6   7  14       14.06       -7.03     19.50 o 
   7   7  14        5.99        0.55     22.23 o 
   8   7  14        4.32        8.03     25.08 o 
  -9   8  14        1.16       17.99     26.06 o 
  -8   8  14        2.26        7.81     17.17 o 
  -7   8  14       56.67       47.88     19.08 o 
  -6   8  14      257.48      220.27     25.12 o 
  -5   8  14      812.34      795.09     52.37 o 
  -4   8  14      143.63      141.80     17.48 o 
  -3   8  14       83.15       49.53     15.43 o 
  -2   8  14     1182.90     1138.93     53.14 o 
  -1   8  14      459.77      476.88     45.47 o 
   0   8  14       39.91       53.60     14.88 o 
   1   8  14      807.18      793.58     44.46 o 
   2   8  14        0.72       -2.29     18.38 o 
   3   8  14      144.56      178.76     28.94 o 
   4   8  14      657.20      537.48     44.46 o 
   5   8  14        7.96       20.18     21.11 o 
   6   8  14       21.18      -24.34     19.50 o 
   7   8  14        7.04       19.78     22.36 o 
  -9   9  14       25.59       42.50     21.16 o 
  -8   9  14        1.89        9.29     30.08 o 
  -7   9  14       18.87        3.36     15.97 o 
  -6   9  14       53.69       53.60     21.95 o 
  -5   9  14       15.04       29.66     13.58 o 
  -4   9  14       31.73       23.29     13.45 o 
  -3   9  14       41.91       45.17     16.87 o 
  -2   9  14       29.64       25.81     13.95 o 
  -1   9  14      403.77      372.45     25.47 o 
   0   9  14       28.54        3.05     17.05 o 
   1   9  14       20.90       27.00     19.99 o 
   2   9  14        1.96       -4.14     17.74 o 
   3   9  14       84.07      112.47     52.06 o 
   4   9  14        2.46       18.06     21.98 o 
   5   9  14       34.50       30.89     23.97 o 
   6   9  14       29.13       31.52     25.08 o 
   7   9  14       52.78       62.64     28.30 o 
  -8  10  14        7.48       -2.77     17.90 o 
  -7  10  14        0.79       14.81     19.19 o 
  -6  10  14       14.75       16.38     22.88 o 
  -5  10  14        4.27       10.54     13.08 o 
  -4  10  14       24.88       36.25     13.86 o 
  -3  10  14       20.14       -6.71     19.06 o 
  -2  10  14      497.44      444.52     32.90 o 
  -1  10  14      205.23      180.62     27.70 o 
   0  10  14        0.28        1.74     16.57 o 
   1  10  14       17.12       -7.54     17.74 o 
   2  10  14       33.28       25.24     21.20 o 
   3  10  14       13.90       34.02     26.82 o 
   4  10  14        6.13       -8.40     35.50 o 
   5  10  14       11.84       -1.82     23.66 o 
   6  10  14        9.75       26.42     23.97 o 
   7  10  14        1.51       35.28     27.82 o 
  -8  11  14        2.33       17.44     20.25 o 
  -7  11  14        0.00       18.39     18.81 o 
  -6  11  14        4.04      -15.82     19.31 o 
  -5  11  14        5.62        6.12     15.71 o 
  -4  11  14      195.10      189.02     20.75 o 
  -3  11  14        0.89      -19.92     12.37 o 
  -2  11  14        8.33       -2.52     12.95 o 
  -1  11  14       27.02        9.92     17.26 o 
   0  11  14      146.96      146.84     49.70 o 
   1  11  14        0.01      -21.12     17.05 o 
   2  11  14       25.87       29.19     22.31 o 
   3  11  14       25.66        0.75     29.19 o 
   4  11  14        8.54       22.32     22.69 o 
   5  11  14       11.36       17.56     24.93 o 
   6  11  14        0.75       15.85     25.08 o 
  -7  12  14        6.99       54.42     25.10 o 
  -6  12  14        8.86       -0.91     21.11 o 
  -5  12  14        7.14      -10.39     20.61 o 
  -4  12  14       12.49        6.04     13.14 o 
  -3  12  14       14.85       31.64     15.97 o 
  -2  12  14       10.70       -0.95     16.62 o 
  -1  12  14      126.63      111.69     25.01 o 
   0  12  14        4.49        2.41     18.57 o 
   1  12  14       13.98       -4.19     19.31 o 
   2  12  14       71.95       48.31     25.08 o 
   3  12  14       10.82       52.87     26.06 o 
   4  12  14        2.34      -30.49     20.62 o 
   5  12  14       17.02       25.28     26.06 o 
   6  12  14        1.68       -3.57     25.01 o 
  -7  13  14       47.08       68.07     28.95 o 
  -6  13  14        1.47        6.31     21.20 o 
  -5  13  14        5.39       -9.38     16.47 o 
  -4  13  14        4.10        2.61     16.47 o 
  -3  13  14       40.93       87.11     25.01 o 
  -2  13  14        0.16       15.49     18.18 o 
  -1  13  14       13.32       22.75     21.11 o 
   0  13  14       77.95       93.49     25.35 o 
   1  13  14      390.73      589.24     68.63 o 
   2  13  14        0.08        7.57     22.23 o 
   3  13  14       35.62       79.36     27.62 o 
   4  13  14        0.19       12.35     25.01 o 
   5  13  14       30.35       27.01     26.91 o 
  -6  14  14        0.26       27.59     25.08 o 
  -5  14  14       22.39       18.25     19.92 o 
  -4  14  14        7.15       -1.36     17.38 o 
  -3  14  14       19.51       50.10     25.08 o 
  -2  14  14        2.59        7.80     19.31 o 
  -1  14  14        1.62       13.77     19.55 o 
   0  14  14        0.08      -26.15     17.78 o 
   1  14  14        4.94       26.38     24.45 o 
   2  14  14       60.99       74.71     27.65 o 
   3  14  14       25.11        2.57     25.37 o 
   4  14  14       14.05       43.98     26.70 o 
   5  14  14        0.49       -9.43     23.05 o 
  -5  15  14        1.70       19.22     20.87 o 
  -4  15  14        1.83        7.89     24.54 o 
  -3  15  14       12.52       43.57     24.47 o 
  -2  15  14       69.10       59.95     44.17 o 
  -1  15  14       55.94       47.15     24.20 o 
   0  15  14       23.45       -3.68     19.99 o 
   1  15  14        0.55       -5.15     20.41 o 
   2  15  14        3.21       36.29     26.06 o 
   3  15  14        0.87       20.90     40.23 o 
   4  15  14        0.03       18.20     28.94 o 
  -4  16  14        8.80      -20.28     23.35 o 
  -3  16  14        7.11       44.17     26.77 o 
  -2  16  14       13.53       17.35     34.71 o 
  -1  16  14       14.33       -6.19     20.85 o 
   0  16  14        3.85       29.78     26.03 o 
   1  16  14       13.11      -14.20     30.76 o 
   2  16  14       14.71       17.53     24.64 o 
   3  16  14       36.71       40.23     26.70 o 
  -2  17  14        0.00        7.10     30.76 o 
  -1  17  14       17.84       22.09     39.44 o 
   0  17  14        1.45       -6.67     21.56 o 
   1  17  14        3.96      -23.42     42.60 o 
 -10   1  15        7.61        0.74     26.91 o 
  -9   1  15       29.32       40.90     32.34 o 
  -8   1  15        8.38        2.73     22.85 o 
  -7   1  15      109.23       59.43     23.35 o 
  -6   1  15       20.36        2.17     20.51 o 
  -5   1  15      209.25      231.12     55.22 o 
  -4   1  15       15.54        6.84     15.03 o 
  -3   1  15      442.70      336.17     89.14 o 
  -2   1  15      213.13      227.15     18.32 o 
  -1   1  15       39.07       45.23     11.84 o 
   0   1  15      135.72      173.28     16.99 o 
   1   1  15        3.84       14.87     10.85 o 
   2   1  15       46.97       45.16     11.23 o 
   3   1  15      106.56      153.43     15.96 o 
   4   1  15       58.19       57.21     13.63 o 
   5   1  15        1.80       20.98     20.27 o 
   6   1  15        4.20       -0.96     15.43 o 
   7   1  15        3.69       23.50     21.73 o 
   8   1  15        0.01       30.76     23.43 o 
 -10   2  15        4.18       22.03     29.87 o 
  -9   2  15        1.93      -20.09     25.08 o 
  -8   2  15       33.62        4.73     23.43 o 
  -7   2  15       51.10       43.56     22.85 o 
  -6   2  15        6.42       -1.05     18.38 o 
  -5   2  15        0.07      -26.77     13.39 o 
  -4   2  15      100.01      148.67     18.72 o 
  -3   2  15        4.88        5.78     10.93 o 
  -2   2  15      515.62      528.80     24.85 o 
  -1   2  15      121.76      109.94     14.86 o 
   0   2  15       14.35       24.70     16.98 o 
   1   2  15        5.48       14.83     12.49 o 
   2   2  15      477.12      489.37     28.56 o 
   3   2  15        0.12       -5.54     11.61 o 
   4   2  15      193.92      148.70     16.32 o 
   5   2  15      185.10      188.61     22.53 o 
   6   2  15       60.34       67.56     18.42 o 
   7   2  15       32.54       43.69     17.64 o 
   8   2  15        0.10       57.64     26.20 o 
  -9   3  15        3.41      -12.19     31.55 o 
  -8   3  15        3.33      -11.83     21.20 o 
  -7   3  15      179.74      202.44     31.78 o 
  -6   3  15      592.93      644.12     43.46 o 
  -5   3  15       65.97       91.69     16.63 o 
  -4   3  15       99.01      117.92     16.94 o 
  -3   3  15       72.19       76.40     18.38 o 
  -2   3  15       32.01       39.10     14.58 o 
  -1   3  15       25.37       37.81     21.18 o 
   0   3  15       75.23       91.18     24.84 o 
   1   3  15        3.32       16.68     11.07 o 
   2   3  15        4.33        5.76     16.49 o 
   3   3  15      749.06      704.86     30.77 o 
   4   3  15      234.54      235.98     23.26 o 
   5   3  15        4.69       -7.34     13.28 o 
   6   3  15        0.00        0.73     15.31 o 
   7   3  15       42.46       29.20     18.09 o 
   8   3  15       33.18       46.45     25.08 o 
  -9   4  15        7.19       -7.96     23.35 o 
  -8   4  15       51.82       18.68     30.76 o 
  -7   4  15        2.56       -4.32     16.64 o 
  -6   4  15       17.94       32.22     18.75 o 
  -5   4  15      128.47      120.92     19.20 o 
  -4   4  15       57.56       75.49     15.97 o 
  -3   4  15        3.42        1.74     11.21 o 
  -2   4  15       11.49       32.48     12.12 o 
  -1   4  15        2.37      -10.68     10.30 o 
   0   4  15       66.42       88.11     22.25 o 
   1   4  15        7.35      -12.56     16.01 o 
   2   4  15       57.18       61.42     24.20 o 
   3   4  15      333.63      340.27     24.86 o 
   4   4  15        9.56       -2.76     17.74 o 
   5   4  15       47.81       58.37     22.31 o 
   6   4  15       12.54       -0.79     20.08 o 
   7   4  15       15.69       17.45     17.45 o 
   8   4  15       21.88       53.69     20.59 o 
  -9   5  15        0.42       19.72     27.89 o 
  -8   5  15        6.87       11.33     17.64 o 
  -7   5  15       14.53       50.89     18.69 o 
  -6   5  15      249.01      238.08     27.48 o 
  -5   5  15       39.64       11.22     14.25 o 
  -4   5  15       19.60       19.25     13.04 o 
  -3   5  15       11.88       17.23     14.16 o 
  -2   5  15       53.93      104.09     17.47 o 
  -1   5  15      539.84      577.50     51.67 o 
   0   5  15        0.07        9.60     12.30 o 
   1   5  15        3.15       -0.52     15.12 o 
   2   5  15      482.31      510.99     27.62 o 
   3   5  15        2.97      -11.39     17.74 o 
   4   5  15      301.00      293.17     56.80 o 
   5   5  15        0.72       13.52     20.44 o 
   6   5  15       11.62      -13.28     26.03 o 
   7   5  15        0.76       36.39     24.93 o 
   8   5  15        1.63       51.45     27.18 o 
  -9   6  15        0.01       11.53     32.34 o 
  -8   6  15        0.18       18.77     18.57 o 
  -7   6  15       17.11        7.64     14.35 o 
  -6   6  15      426.30      431.63     72.36 o 
  -5   6  15      579.02      547.09     42.58 o 
  -4   6  15      133.95      143.59     20.09 o 
  -3   6  15       48.16       91.94     16.84 o 
  -2   6  15        2.70        5.52     11.99 o 
  -1   6  15      942.97      914.31     34.91 o 
   0   6  15     1989.57     1980.12     52.33 o 
   1   6  15      187.75      222.07     20.31 o 
   2   6  15      921.03      992.04     50.05 o 
   3   6  15      649.37      633.66    105.70 o 
   4   6  15       13.09       14.97     37.08 o 
   5   6  15        6.49       29.98     22.31 o 
   6   6  15        0.04      -10.40     20.62 o 
   7   6  15       23.68       17.90     23.97 o 
  -9   7  15       29.02       49.97     27.31 o 
  -8   7  15        8.19       33.13     23.43 o 
  -7   7  15        5.78        7.13     13.47 o 
  -6   7  15       11.16       17.69     16.07 o 
  -5   7  15       33.61       20.76     13.44 o 
  -4   7  15      430.01      410.27     34.94 o 
  -3   7  15       85.08      110.15     17.72 o 
  -2   7  15       15.61       39.97     14.57 o 
  -1   7  15      669.71      686.67     32.08 o 
   0   7  15       44.36       44.73     14.42 o 
   1   7  15      376.42      386.13     25.91 o 
   2   7  15       14.38       19.07     26.03 o 
   3   7  15      182.15      151.68     28.43 o 
   4   7  15       99.48      104.30     26.77 o 
   5   7  15       84.40       80.46     26.77 o 
   6   7  15       16.35       40.91     25.24 o 
   7   7  15        7.57       17.70     22.36 o 
  -9   8  15        0.34       11.31     38.65 o 
  -8   8  15        8.52       -0.51     18.17 o 
  -7   8  15        0.45       15.32     15.94 o 
  -6   8  15       32.07       42.50     23.03 o 
  -5   8  15      103.89      107.70     17.77 o 
  -4   8  15       71.03       74.86     15.75 o 
  -3   8  15       25.92       19.91     13.95 o 
  -2   8  15       64.79       42.45     14.78 o 
  -1   8  15      168.03      182.50     20.34 o 
   0   8  15        4.62       10.58     18.86 o 
   1   8  15      124.13      171.27     41.02 o 
   2   8  15        7.25       -5.37     17.74 o 
   3   8  15       46.80       55.52     23.35 o 
   4   8  15       16.73      -20.84     27.61 o 
   5   8  15       17.57       39.44     24.54 o 
   6   8  15        0.47       39.81     26.06 o 
   7   8  15        0.50        4.04     23.81 o 
  -8   9  15        0.00       10.62     18.72 o 
  -7   9  15        4.47        3.16     21.20 o 
  -6   9  15      211.65      231.97     26.95 o 
  -5   9  15       18.59       24.62     14.03 o 
  -4   9  15        2.33       20.20     12.71 o 
  -3   9  15      116.58      157.10     22.47 o 
  -2   9  15      274.90      245.26     23.06 o 
  -1   9  15       78.76       33.25     14.51 o 
   0   9  15       10.20       29.70     18.87 o 
   1   9  15        0.15        7.79     17.78 o 
   2   9  15       19.34       24.48     20.08 o 
   3   9  15       22.75        1.58     19.31 o 
   4   9  15        8.12        7.28     21.56 o 
   5   9  15       24.79       21.30     23.43 o 
   6   9  15        0.23       46.59     26.20 o 
   7   9  15        0.43       13.38     25.59 o 
  -8  10  15        0.43        3.85     17.59 o 
  -7  10  15        0.13       31.98     18.17 o 
  -6  10  15       12.99        9.95     24.45 o 
  -5  10  15       97.17       78.90     16.67 o 
  -4  10  15        2.20       -3.59     12.21 o 
  -3  10  15       84.13       39.43     15.94 o 
  -2  10  15      356.55      291.93     24.56 o 
  -1  10  15        2.31      -14.15     12.29 o 
   0  10  15       30.74       18.19     29.98 o 
   1  10  15       11.11       10.21     25.24 o 
   2  10  15       25.88       17.35     21.20 o 
   3  10  15       51.20       55.08     43.39 o 
   4  10  15       33.20       38.65     23.43 o 
   5  10  15       11.25       -7.47     22.36 o 
   6  10  15        3.63       -4.89     23.66 o 
  -7  11  15        1.33       33.02     24.20 o 
  -6  11  15        5.02       -1.89     22.09 o 
  -5  11  15        2.20        1.66     16.75 o 
  -4  11  15       16.03       21.27     14.43 o 
  -3  11  15       16.93       33.54     15.46 o 
  -2  11  15      117.68      165.58     21.55 o 
  -1  11  15      114.30      111.85     34.71 o 
   0  11  15       17.90        1.21     18.57 o 
   1  11  15      148.80      129.76     39.44 o 
   2  11  15       97.26       69.42     25.66 o 
   3  11  15       23.62       17.55     30.76 o 
   4  11  15       30.75       -6.85     22.36 o 
   5  11  15        3.17        5.50     29.19 o 
   6  11  15       24.50       12.55     25.59 o 
  -7  12  15        2.70       38.66     20.14 o 
  -6  12  15       39.62       37.28     23.81 o 
  -5  12  15       17.14       39.22     19.60 o 
  -4  12  15        7.90       26.21     14.21 o 
  -3  12  15        9.30       17.99     15.97 o 
  -2  12  15       22.38       11.76     19.31 o 
  -1  12  15      229.98      222.35     31.08 o 
   0  12  15      200.02      196.65     31.44 o 
   1  12  15      173.04      160.18     30.70 o 
   2  12  15        6.40       21.13     21.89 o 
   3  12  15        3.92       -5.21     34.71 o 
   4  12  15        1.39       -0.92     22.69 o 
   5  12  15      105.19      131.73     44.96 o 
  -6  13  15        0.84       -9.72     31.55 o 
  -5  13  15        7.40       14.94     19.46 o 
  -4  13  15       45.98       70.68     21.69 o 
  -3  13  15       76.39       66.92     23.05 o 
  -2  13  15      167.94      183.37     29.57 o 
  -1  13  15       19.38       -0.45     19.31 o 
   0  13  15        0.00        0.47     20.08 o 
   1  13  15        0.12       31.52     23.50 o 
   2  13  15       22.02       25.72     23.97 o 
   3  13  15       20.89       45.62     26.70 o 
   4  13  15        1.97       12.42     26.15 o 
   5  13  15        6.76       15.47     26.06 o 
  -6  14  15       28.58       51.69     33.13 o 
  -5  14  15        4.23       15.46     19.34 o 
  -4  14  15        0.00       -9.95     26.82 o 
  -3  14  15      167.46      215.33     37.36 o 
  -2  14  15       23.76       17.64     21.22 o 
  -1  14  15        1.89        2.26     20.44 o 
   0  14  15        2.21       37.64     23.66 o 
   1  14  15      129.64      110.82     28.94 o 
   2  14  15      156.77      194.37     44.96 o 
   3  14  15       22.50       46.12     28.75 o 
   4  14  15        1.29       42.72     29.17 o 
  -5  15  15        2.36       38.11     28.43 o 
  -4  15  15        0.02       12.27     24.64 o 
  -3  15  15      125.50       99.54     30.30 o 
  -2  15  15        6.02       18.93     37.86 o 
  -1  15  15        0.07      -12.62     20.08 o 
   0  15  15       27.05       50.35     24.20 o 
   1  15  15        0.91        7.17     37.86 o 
   2  15  15       12.09       54.80     26.91 o 
   3  15  15        1.83       28.90     27.29 o 
  -3  16  15       29.93       53.18     28.43 o 
  -2  16  15       11.04       63.11     42.60 o 
  -1  16  15        7.52       -4.58     24.45 o 
   0  16  15        2.62        4.54     21.89 o 
   1  16  15       19.82       41.64     25.59 o 
   2  16  15       37.46       43.23     28.43 o 
  -9   0  16        0.49       45.75     39.44 o 
  -8   0  16       22.63        0.00     31.55 o 
  -7   0  16      266.75      252.43     47.33 o 
  -6   0  16       34.81       64.68     29.98 o 
  -5   0  16      135.72      168.81     37.86 o 
  -4   0  16        5.46      -15.78     18.93 o 
  -3   0  16      904.73      856.67     58.37 o 
  -2   0  16       44.35       80.46     25.24 o 
  -1   0  16      349.07      351.82     39.44 o 
   0   0  16      247.63      233.49     34.71 o 
   1   0  16      259.93      206.67     33.13 o 
   2   0  16      243.23      291.26     29.19 o 
   3   0  16      699.18      731.11     39.59 o 
   4   0  16     1249.20     1113.08     49.05 o 
   5   0  16      327.08      311.00     32.35 o 
   6   0  16      145.71       50.49     33.13 o 
   7   0  16        4.89       33.13     31.55 o 
   8   0  16        8.25       22.09     31.55 o 
  -9   1  16       10.97        1.58     27.89 o 
  -8   1  16       11.11      -13.52     33.92 o 
  -7   1  16        0.15      -17.23     24.45 o 
  -6   1  16      654.25      602.67     61.53 o 
  -5   1  16      706.60      577.47     40.71 o 
  -4   1  16      149.94      106.64     22.88 o 
  -3   1  16      610.04      625.13     37.26 o 
  -2   1  16      135.94      151.36     21.73 o 
  -1   1  16       92.37       64.39     26.03 o 
   0   1  16       72.50       95.17     15.13 o 
   1   1  16       11.04       11.96     11.68 o 
   2   1  16      295.42      313.64     23.57 o 
   3   1  16      349.83      301.60     20.63 o 
   4   1  16        5.34       -3.80     11.47 o 
   5   1  16       16.98       42.59     14.35 o 
   6   1  16       42.96       46.60     17.15 o 
   7   1  16        2.29       22.73     20.62 o 
   8   1  16        7.37       53.64     25.66 o 
  -9   2  16        1.64      -40.79     23.35 o 
  -8   2  16        6.86       -5.58     33.13 o 
  -7   2  16       75.33      104.91     26.77 o 
  -6   2  16       23.35       -5.78     18.38 o 
  -5   2  16        0.18      -11.71     20.51 o 
  -4   2  16        5.13      -12.62     14.50 o 
  -3   2  16       39.56       39.13     16.62 o 
  -2   2  16        2.01       10.25     13.39 o 
  -1   2  16      133.87      142.99     16.68 o 
   0   2  16        9.65      -11.23     12.32 o 
   1   2  16       77.52       94.75     16.07 o 
   2   2  16      398.90      360.82     24.50 o 
   3   2  16      154.70      147.36     19.34 o 
   4   2  16       10.29        0.47     16.10 o 
   5   2  16        6.00       -8.22     14.35 o 
   6   2  16        9.97       31.30     19.40 o 
   7   2  16        1.89       -5.44     28.47 o 
   8   2  16        2.62       34.92     24.93 o 
  -9   3  16        2.85      -18.93     22.72 o 
  -8   3  16        3.21      -18.14     21.20 o 
  -7   3  16       91.38       87.22     27.18 o 
  -6   3  16      271.84      263.42     32.29 o 
  -5   3  16       44.29       44.26     26.82 o 
  -4   3  16       54.10       52.34     22.09 o 
  -3   3  16       72.04       67.41     17.21 o 
  -2   3  16       33.38       37.75     12.69 o 
  -1   3  16       41.39       40.08     13.61 o 
   0   3  16       27.78        9.72     11.36 o 
   1   3  16      130.24      145.66     18.42 o 
   2   3  16       53.77       66.28     15.62 o 
   3   3  16        3.78       10.07     12.49 o 
   4   3  16        6.09       17.91     18.87 o 
   5   3  16       20.62       24.22     20.44 o 
   6   3  16        0.16       20.11     33.92 o 
   7   3  16        1.55       15.35     18.09 o 
  -9   4  16        8.39      -30.35     23.35 o 
  -8   4  16        2.45       -1.31     22.85 o 
  -7   4  16       29.23       57.38     38.65 o 
  -6   4  16       58.53      100.97     25.66 o 
  -5   4  16      131.25      123.45     22.40 o 
  -4   4  16       14.35        7.62     12.97 o 
  -3   4  16        8.43       -2.16     11.77 o 
  -2   4  16       18.08        9.42     12.65 o 
  -1   4  16        9.77        3.58     11.51 o 
   0   4  16       32.16       33.95     13.11 o 
   1   4  16      264.68      321.99     24.07 o 
   2   4  16       25.97       36.39     14.16 o 
   3   4  16      330.80      297.73     24.58 o 
   4   4  16       10.78      -11.04     37.86 o 
   5   4  16        1.45        4.03     19.99 o 
   6   4  16        2.31        2.37     20.08 o 
   7   4  16        1.17       29.19     23.43 o 
  -9   5  16       10.34       22.53     27.82 o 
  -8   5  16       13.48        4.41     21.73 o 
  -7   5  16        0.07       11.41     40.23 o 
  -6   5  16        1.72       34.72     16.34 o 
  -5   5  16       62.88       44.64     16.88 o 
  -4   5  16      203.17      217.26     22.11 o 
  -3   5  16      176.10      176.14     21.33 o 
  -2   5  16        0.90      -21.45     10.73 o 
  -1   5  16        1.13      -10.41     10.85 o 
   0   5  16       26.60       20.72     13.28 o 
   1   5  16       58.17       33.21     14.82 o 
   2   5  16       38.83       75.82     16.44 o 
   3   5  16        1.08        7.31     18.18 o 
   4   5  16       10.94       -7.80     18.57 o 
   5   5  16       22.24      -13.39     19.31 o 
   6   5  16       12.69       22.74     22.69 o 
   7   5  16        0.43       12.88     23.97 o 
  -9   6  16        7.88       70.99     45.75 o 
  -8   6  16        4.79       10.01     18.77 o 
  -7   6  16       11.82       22.95     23.22 o 
  -6   6  16       14.90       37.66     15.17 o 
  -5   6  16        1.64       26.67     14.51 o 
  -4   6  16       31.06       23.55     14.54 o 
  -3   6  16        0.93       -6.40     12.69 o 
  -2   6  16        0.06       -5.14     11.73 o 
  -1   6  16      356.93      420.85     27.56 o 
   0   6  16      316.14      291.18     27.68 o 
   1   6  16       96.71      131.40     18.74 o 
   2   6  16      307.23      432.28     67.84 o 
   3   6  16        0.84       12.62     20.08 o 
   4   6  16        0.04       -0.93     29.19 o 
   5   6  16        9.76       14.08     40.23 o 
   6   6  16       15.21       39.48     50.49 o 
   7   6  16       13.80       14.92     24.47 o 
  -8   7  16        2.18        0.57     32.34 o 
  -7   7  16       56.96       78.70     17.88 o 
  -6   7  16       45.21       41.90     22.52 o 
  -5   7  16      351.53      417.16     56.93 o 
  -4   7  16       24.98       36.64     16.65 o 
  -3   7  16      567.19      520.59     36.24 o 
  -2   7  16      350.16      376.04     46.24 o 
  -1   7  16     1081.23     1126.11     49.75 o 
   0   7  16     1648.33     1812.58     92.18 o 
   1   7  16      352.05      313.75     33.24 o 
   2   7  16       38.34       36.42     19.99 o 
   3   7  16       75.66       15.20     20.85 o 
   4   7  16       33.79       17.85     21.11 o 
   5   7  16        0.20      -16.11     37.08 o 
   6   7  16        2.46       10.20     22.85 o 
   7   7  16        0.35       -2.72     23.97 o 
  -8   8  16       18.17       35.50     24.54 o 
  -7   8  16      121.41       83.68     18.45 o 
  -6   8  16       81.89       76.90     20.17 o 
  -5   8  16       71.77       81.05     17.04 o 
  -4   8  16      603.39      537.61     50.11 o 
  -3   8  16      243.66      229.24     23.57 o 
  -2   8  16       35.72       16.11     14.35 o 
  -1   8  16        0.03        2.64     13.21 o 
   0   8  16      486.89      561.46     82.97 o 
   1   8  16       97.59      126.37     25.59 o 
   2   8  16       86.81       64.54     44.17 o 
   3   8  16        4.99       11.04     19.31 o 
   4   8  16       10.29        0.13     19.99 o 
   5   8  16        0.88      -15.18     20.62 o 
   6   8  16       66.53       94.09     30.30 o 
  -8   9  16        1.41        2.39     18.03 o 
  -7   9  16        6.76       39.97     19.13 o 
  -6   9  16        5.71        2.96     16.59 o 
  -5   9  16        0.66        3.29     13.09 o 
  -4   9  16       74.31       77.89     16.23 o 
  -3   9  16        0.09       -1.75     14.09 o 
  -2   9  16      440.71      414.12     28.81 o 
  -1   9  16        4.56        0.49     14.39 o 
   0   9  16       50.98       74.94     23.43 o 
   1   9  16       31.43       19.28     19.71 o 
   2   9  16       44.39       49.36     23.35 o 
   3   9  16        3.09        0.17     21.11 o 
   4   9  16       40.12       21.26     23.35 o 
   5   9  16        3.30       -5.44     21.98 o 
   6   9  16       37.66       69.42     27.89 o 
  -7  10  16        8.98       46.60     19.68 o 
  -6  10  16        0.01       15.70     25.24 o 
  -5  10  16        0.01       17.34     14.43 o 
  -4  10  16       69.81      103.43     17.38 o 
  -3  10  16        8.57        7.64     13.77 o 
  -2  10  16       27.53       16.44     15.11 o 
  -1  10  16      142.58      137.55     26.15 o 
   0  10  16        1.55      -31.00     15.50 o 
   1  10  16       25.21       25.33     20.85 o 
   2  10  16       12.71       27.13     22.36 o 
   3  10  16        9.05       -7.55     20.62 o 
   4  10  16        6.53      -24.51     31.55 o 
   5  10  16        1.73       16.77     23.50 o 
   6  10  16       16.15        5.42     37.08 o 
  -7  11  16       12.83       34.22     20.33 o 
  -6  11  16       19.54       27.52     23.81 o 
  -5  11  16       24.80       25.14     15.50 o 
  -4  11  16      132.39      149.98     20.49 o 
  -3  11  16       85.45       78.81     30.48 o 
  -2  11  16       27.30       12.65     15.24 o 
  -1  11  16       16.85      -10.90     17.74 o 
   0  11  16        8.20       20.21     20.44 o 
   1  11  16       18.03       15.17     21.56 o 
   2  11  16        1.06       25.16     22.23 o 
   3  11  16        2.93       41.09     25.08 o 
   4  11  16        0.00       -4.81     22.85 o 
   5  11  16       11.46       21.52     26.06 o 
  -6  12  16        0.92       21.41     23.35 o 
  -5  12  16       35.22       34.05     19.73 o 
  -4  12  16       41.29       37.44     16.62 o 
  -3  12  16       79.80       80.66     19.77 o 
  -2  12  16       24.35       29.72     20.08 o 
  -1  12  16       13.62       26.99     21.11 o 
   0  12  16        4.45        1.93     19.71 o 
   1  12  16       13.49       32.71     22.85 o 
   2  12  16       80.96       40.95     30.76 o 
   3  12  16        0.30      -13.97     22.69 o 
   4  12  16       15.24       11.32     34.71 o 
   5  12  16        0.66       28.53     26.70 o 
  -6  13  16        5.96       33.43     21.82 o 
  -5  13  16        0.09        2.07     18.77 o 
  -4  13  16        0.61        3.49     17.54 o 
  -3  13  16       20.69       31.47     21.22 o 
  -2  13  16       34.78       65.18     24.20 o 
  -1  13  16        7.72       12.12     20.85 o 
   0  13  16        0.07        0.53     19.26 o 
   1  13  16       31.63       40.02     23.87 o 
   2  13  16       48.43       66.87     28.43 o 
   3  13  16      113.57      114.50     32.78 o 
   4  13  16        0.01        7.13     25.59 o 
  -5  14  16        0.01       11.58     20.13 o 
  -4  14  16        0.48       28.06     26.03 o 
  -3  14  16       25.25       15.78     36.29 o 
  -2  14  16       18.53       20.18     23.66 o 
  -1  14  16        0.04       -0.33     21.11 o 
   0  14  16        8.64       56.49     25.37 o 
   1  14  16        6.69        2.92     22.88 o 
   2  14  16       10.58       21.23     24.24 o 
   3  14  16       10.67       88.46     31.00 o 
  -4  15  16        0.29       17.85     27.61 o 
  -3  15  16       46.86       80.06     30.66 o 
  -2  15  16       53.86       54.92     24.13 o 
  -1  15  16        0.04       16.38     29.19 o 
   0  15  16       23.02       12.41     23.35 o 
   1  15  16        9.18       16.25     23.97 o 
   2  15  16        1.27       12.24     33.92 o 
  -2  16  16       41.16        0.00     41.02 o 
  -1  16  16       28.23       52.69     26.25 o 
   0  16  16        0.47       -9.23     21.98 o 
  -9   1  17        3.68        2.80     27.31 o 
  -8   1  17      105.49       98.38     52.85 o 
  -7   1  17      127.32      111.87     54.43 o 
  -6   1  17        0.73       29.34     20.44 o 
  -5   1  17       12.28       45.50     20.62 o 
  -4   1  17      151.22      109.12     25.24 o 
  -3   1  17        0.12      -12.81     13.91 o 
  -2   1  17        0.69      -16.19     12.79 o 
  -1   1  17      145.22      176.00     23.43 o 
   0   1  17      395.66      318.70     27.89 o 
   1   1  17       77.79       67.02     18.38 o 
   2   1  17      146.22       90.37     17.31 o 
   3   1  17      381.82      351.98     26.33 o 
   4   1  17        0.06       -4.01     13.50 o 
   5   1  17        4.65       18.71     29.19 o 
   6   1  17        0.25        0.74     15.94 o 
   7   1  17        4.77       64.68     25.08 o 
  -9   2  17        0.07      -18.93     25.66 o 
  -8   2  17        7.10       -2.85     23.35 o 
  -7   2  17        9.47       39.15     24.24 o 
  -6   2  17      131.60      100.57     29.98 o 
  -5   2  17       15.88       56.67     21.73 o 
  -4   2  17       22.57        0.95     16.62 o 
  -3   2  17       62.44       77.04     22.88 o 
  -2   2  17      324.24      410.43     37.08 o 
  -1   2  17        1.19        7.89     14.50 o 
   0   2  17       14.20        0.97     14.37 o 
   1   2  17       17.52       -0.33     12.37 o 
   2   2  17      866.87      763.38     33.24 o 
   3   2  17      267.72      229.83     22.66 o 
   4   2  17       17.82       54.17     23.30 o 
   5   2  17        5.28       -8.74     19.50 o 
   6   2  17        0.77      -21.94     17.74 o 
   7   2  17       10.64       83.62     41.02 o 
  -9   3  17        0.72        5.20     42.60 o 
  -8   3  17       19.29       15.60     31.55 o 
  -7   3  17       18.65       15.62     23.66 o 
  -6   3  17      240.81      225.19     35.50 o 
  -5   3  17      267.35      265.11     31.78 o 
  -4   3  17        5.07      -14.31     23.66 o 
  -3   3  17        3.90      -24.54     12.27 o 
  -2   3  17       26.47       36.48     36.29 o 
  -1   3  17        0.94      -19.72     10.23 o 
   0   3  17       18.22       31.16     18.31 o 
   1   3  17      570.85      691.00     50.95 o 
   2   3  17       97.66       76.28     17.00 o 
   3   3  17        1.28        9.41     13.60 o 
   4   3  17       61.10      117.67     25.59 o 
   5   3  17       10.76      -12.53     18.87 o 
   6   3  17        3.03       15.78     20.62 o 
   7   3  17       15.22       36.57     48.91 o 
  -9   4  17        4.46       31.31     36.29 o 
  -8   4  17       66.60       38.43     26.20 o 
  -7   4  17      149.92      195.17     41.81 o 
  -6   4  17       40.88       89.14     25.66 o 
  -5   4  17      187.53      132.12     26.77 o 
  -4   4  17        7.04       11.04     17.85 o 
  -3   4  17       58.49       87.12     17.17 o 
  -2   4  17       44.53       36.54     14.75 o 
  -1   4  17       18.97       18.37     14.64 o 
   0   4  17      196.76      200.28     20.55 o 
   1   4  17      343.04      356.00     25.98 o 
   2   4  17        6.48       17.73     14.25 o 
   3   4  17      217.15      163.07     27.62 o 
   4   4  17       99.43       76.34     24.47 o 
   5   4  17       11.82       50.88     24.47 o 
   6   4  17        2.05        7.97     20.62 o 
   7   4  17        5.82       -2.42     22.85 o 
  -9   5  17       58.03       59.15     30.66 o 
  -8   5  17       41.45       54.64     27.18 o 
  -7   5  17       78.49       71.82     26.82 o 
  -6   5  17      222.24      268.40     34.37 o 
  -5   5  17       70.83       86.76     19.56 o 
  -4   5  17      725.04      757.47     43.09 o 
  -3   5  17      342.50      327.66     34.33 o 
  -2   5  17       39.45       41.02     15.43 o 
  -1   5  17      318.28      284.58     23.77 o 
   0   5  17      661.01      667.48     31.69 o 
   1   5  17      199.26      246.94     31.80 o 
   2   5  17        2.52       -2.51     13.19 o 
   3   5  17       21.14       10.52     19.71 o 
   4   5  17      170.13      122.08     44.96 o 
   5   5  17        5.89       10.09     20.85 o 
   6   5  17        9.39       -2.48     22.23 o 
   7   5  17        4.23       38.65     25.66 o 
  -8   6  17        0.90        1.73     23.35 o 
  -7   6  17        5.92      -10.91     19.99 o 
  -6   6  17      124.42      145.35     22.63 o 
  -5   6  17      274.83      285.36     29.60 o 
  -4   6  17        1.36       -4.54     13.21 o 
  -3   6  17      469.14      489.72     40.31 o 
  -2   6  17      214.07      229.37     23.06 o 
  -1   6  17       56.22       82.73     17.59 o 
   0   6  17       34.20       62.71     17.00 o 
   1   6  17      203.37      199.37     21.69 o 
   2   6  17        0.18      -14.92     18.18 o 
   3   6  17        0.46        6.18     24.45 o 
   4   6  17       28.49       59.47     23.81 o 
   5   6  17       12.58       17.77     43.39 o 
   6   6  17       25.18       35.04     33.92 o 
   7   6  17        1.80       11.42     25.37 o 
  -8   7  17       13.53       32.41     25.24 o 
  -7   7  17       48.79       56.49     22.61 o 
  -6   7  17       17.75       34.27     18.57 o 
  -5   7  17       54.52       86.95     17.07 o 
  -4   7  17      363.13      413.17     36.77 o 
  -3   7  17        0.34       -8.04     12.97 o 
  -2   7  17      132.68      161.25     20.79 o 
  -1   7  17       20.19       43.59     15.15 o 
   0   7  17      191.36      220.27     22.50 o 
   1   7  17      153.40      134.37     27.62 o 
   2   7  17       82.59       53.26     22.69 o 
   3   7  17       58.32       28.00     21.98 o 
   4   7  17        0.18       -5.98     23.66 o 
   5   7  17        2.29        7.63     35.50 o 
   6   7  17       10.20       54.43     27.89 o 
  -8   8  17        0.03       55.36     33.13 o 
  -7   8  17       24.19       61.88     21.28 o 
  -6   8  17       15.72       33.83     18.32 o 
  -5   8  17      283.98      299.05     24.46 o 
  -4   8  17      620.78      628.15     52.85 o 
  -3   8  17       53.58       56.56     17.59 o 
  -2   8  17      111.28       90.62     18.64 o 
  -1   8  17      401.48      416.90     45.27 o 
   0   8  17      168.88      178.59     44.96 o 
   1   8  17        1.89        2.37     18.57 o 
   2   8  17      198.92      213.69     31.66 o 
   3   8  17      126.49      128.31     29.17 o 
   4   8  17        2.38       -6.55     21.56 o 
   5   8  17        5.67       31.15     23.50 o 
   6   8  17       16.59       23.56     25.77 o 
  -7   9  17        6.23       48.41     20.00 o 
  -6   9  17        2.87       -9.77     23.13 o 
  -5   9  17       22.15       51.61     16.51 o 
  -4   9  17      158.86      210.35     25.11 o 
  -3   9  17       30.31       16.20     15.16 o 
  -2   9  17        3.34        3.97     14.22 o 
  -1   9  17       33.77       16.21     14.96 o 
   0   9  17        0.69       18.19     18.57 o 
   1   9  17       93.16      102.89     26.15 o 
   2   9  17       14.33       -0.13     20.44 o 
   3   9  17        9.35       -2.16     19.31 o 
   4   9  17        0.01      -20.39     21.56 o 
   5   9  17        0.18       10.40     24.47 o 
   6   9  17        0.10       12.52     26.70 o 
  -7  10  17       11.02       34.59     20.42 o 
  -6  10  17       69.38       58.31     27.62 o 
  -5  10  17       32.30       23.04     14.55 o 
  -4  10  17       20.14       46.02     15.80 o 
  -3  10  17        4.17       16.47     16.15 o 
  -2  10  17       16.35       47.96     18.74 o 
  -1  10  17        0.54        6.51     18.14 o 
   0  10  17       28.70       57.37     31.55 o 
   1  10  17        4.65      -17.65     17.43 o 
   2  10  17       46.74       46.11     26.82 o 
   3  10  17       35.20       30.09     23.50 o 
   4  10  17        1.93       34.60     48.91 o 
   5  10  17        0.22       -7.12     23.97 o 
  -6  11  17        2.51        2.33     25.24 o 
  -5  11  17        4.41       20.70     15.63 o 
  -4  11  17       42.45       55.05     21.13 o 
  -3  11  17        5.91       22.45     16.07 o 
  -2  11  17        2.45        4.73     18.87 o 
  -1  11  17       43.51       18.72     24.45 o 
   0  11  17       85.14       54.08     23.81 o 
   1  11  17      180.89      195.07     32.97 o 
   2  11  17      132.20      174.76     33.24 o 
   3  11  17       22.67       26.47     24.64 o 
   4  11  17        4.26      -20.55     21.73 o 
   5  11  17        2.08        8.28     26.50 o 
  -6  12  17       13.32       22.02     25.08 o 
  -5  12  17        0.08        5.33     18.73 o 
  -4  12  17       23.86       29.88     15.48 o 
  -3  12  17       15.10       12.62     31.55 o 
  -2  12  17        6.64        3.94     22.88 o 
  -1  12  17       54.76       59.33     23.81 o 
   0  12  17       51.57       68.82     46.54 o 
   1  12  17      146.94      249.49     36.36 o 
   2  12  17       10.77        3.04     22.85 o 
   3  12  17       71.13       66.96     37.86 o 
   4  12  17       30.35       12.52     25.37 o 
  -5  13  17        0.36        5.79     18.95 o 
  -4  13  17        0.16       30.80     18.95 o 
  -3  13  17       17.65       36.02     23.66 o 
  -2  13  17       24.76       30.51     22.69 o 
  -1  13  17       42.87       27.08     32.34 o 
   0  13  17       27.02       45.42     26.06 o 
   1  13  17       10.98       17.92     26.03 o 
   2  13  17       19.55       49.34     37.08 o 
   3  13  17       26.31       72.43     30.54 o 
  -4  14  17        0.01       25.24     25.66 o 
  -3  14  17       10.59       -2.32     20.41 o 
  -2  14  17       32.65       33.28     22.18 o 
  -1  14  17       10.98        6.15     22.09 o 
   0  14  17       11.53       20.22     23.50 o 
   1  14  17      101.73      127.71     32.56 o 
   2  14  17      110.38      114.42     33.36 o 
  -3  15  17        4.02       -8.27     22.69 o 
  -2  15  17       14.95       24.22     23.05 o 
  -1  15  17       19.42      -20.71     22.23 o 
   0  15  17       25.04       44.57     26.15 o 
   1  15  17        1.60       35.40     26.15 o 
  -9   0  18       48.32       11.04     42.60 o 
  -8   0  18       22.02        3.16     33.13 o 
  -7   0  18      161.25      167.23     47.33 o 
  -6   0  18       51.57       67.84     34.71 o 
  -5   0  18       26.18       34.71     28.40 o 
  -4   0  18        2.26       36.29     26.82 o 
  -3   0  18        1.01       -1.58     20.51 o 
  -2   0  18      268.54      265.05     39.44 o 
  -1   0  18       42.90        4.73     22.09 o 
   0   0  18      704.55      586.89     53.64 o 
   1   0  18      891.56      754.12     56.80 o 
   2   0  18      121.47      127.79     33.13 o 
   3   0  18        0.97        6.31     22.09 o 
   4   0  18       10.34       -3.16     22.09 o 
   5   0  18       46.21        1.58     25.24 o 
   7   0  18       38.89       66.26     36.29 o 
  -9   1  18       14.59      -22.09     26.77 o 
  -8   1  18       23.21      -22.66     22.85 o 
  -7   1  18       59.36      100.97     27.89 o 
  -6   1  18      133.43      128.38     27.82 o 
  -5   1  18      270.00      302.06     34.01 o 
  -4   1  18      110.30       98.91     23.97 o 
  -3   1  18        6.90       24.31     17.74 o 
  -2   1  18        4.45       11.04     15.62 o 
  -1   1  18       93.92       70.84     28.40 o 
   0   1  18        5.12      -13.41     13.39 o 
   1   1  18      183.27      182.56     33.92 o 
   2   1  18      152.88      175.04     25.08 o 
   3   1  18       65.87       90.48     22.88 o 
   4   1  18        1.58       12.15     14.75 o 
   5   1  18       15.34       -1.58     19.71 o 
   6   1  18       35.44       41.02     33.13 o 
   7   1  18        1.11       14.20     33.13 o 
  -9   2  18        0.25      -37.04     26.70 o 
  -8   2  18        0.68       -4.30     24.24 o 
  -7   2  18       35.09       35.70     23.97 o 
  -6   2  18        2.01       20.68     21.11 o 
  -5   2  18       55.18       77.61     23.35 o 
  -4   2  18       29.25       59.62     21.30 o 
  -3   2  18       79.79       61.84     19.99 o 
  -2   2  18       38.44        5.01     16.15 o 
  -1   2  18      195.38      178.97     25.08 o 
   0   2  18      367.42      268.66     27.89 o 
   1   2  18       66.19       39.49     17.74 o 
   2   2  18        3.84       26.55     15.05 o 
   3   2  18       68.65       82.76     17.92 o 
   4   2  18        5.44        9.70     18.57 o 
   5   2  18       17.92       17.27     35.50 o 
   6   2  18        0.91       23.06     23.66 o 
   7   2  18       15.11       50.49     34.71 o 
  -8   3  18       48.62       57.88     29.19 o 
  -7   3  18        0.01      -33.31     19.71 o 
  -6   3  18       41.70       23.66     21.20 o 
  -5   3  18        5.35       19.11     19.71 o 
  -4   3  18        0.00       -4.57     16.15 o 
  -3   3  18      189.96      220.55     27.82 o 
  -2   3  18      445.68      478.37     35.70 o 
  -1   3  18      154.59      209.96     45.75 o 
   0   3  18        1.03        2.28     15.03 o 
   1   3  18       95.36      108.43     25.18 o 
   2   3  18       65.83       88.54     17.72 o 
   3   3  18        5.41       20.73     14.96 o 
   4   3  18       11.84        6.62     19.99 o 
   5   3  18        9.26       17.35     21.56 o 
   6   3  18       13.62       22.40     22.69 o 
   7   3  18        5.40        8.05     29.98 o 
  -8   4  18        6.99       28.56     26.70 o 
  -7   4  18        2.22       14.70     22.85 o 
  -6   4  18       18.02       56.80     23.97 o 
  -5   4  18      110.91       87.42     43.39 o 
  -4   4  18        8.25       18.28     18.87 o 
  -3   4  18       41.39       49.43     19.71 o 
  -2   4  18        0.79      -21.12     18.14 o 
  -1   4  18        1.30      -12.35     15.93 o 
   0   4  18       20.36        9.95     13.69 o 
   1   4  18        7.06        6.04     15.31 o 
   2   4  18        3.05       16.98     14.13 o 
   3   4  18        6.45       17.00     19.71 o 
   4   4  18        3.81        4.82     39.44 o 
   5   4  18        2.78        0.90     28.40 o 
   6   4  18        2.24        3.69     22.69 o 
  -8   5  18        0.14       17.29     29.19 o 
  -7   5  18       44.77       36.47     24.47 o 
  -6   5  18        4.77       -8.94     19.99 o 
  -5   5  18        3.15       -1.58     20.08 o 
  -4   5  18      132.80      129.51     25.59 o 
  -3   5  18        0.31       -8.24     12.69 o 
  -2   5  18        0.27        1.07     13.21 o 
  -1   5  18       48.37        9.22     14.07 o 
   0   5  18       13.76       23.93     13.50 o 
   1   5  18        1.03       17.28     14.22 o 
   2   5  18       17.43        3.30     18.38 o 
   3   5  18       36.60       12.41     20.44 o 
   4   5  18       14.79       21.54     21.98 o 
   5   5  18       30.65      -20.68     19.99 o 
   6   5  18       15.03        7.32     40.23 o 
  -8   6  18        6.20       -4.42     24.93 o 
  -7   6  18        0.00       -2.45     19.99 o 
  -6   6  18        4.35       18.93     21.20 o 
  -5   6  18       53.86       62.94     18.57 o 
  -4   6  18        0.87       14.10     15.79 o 
  -3   6  18       27.27       44.36     16.64 o 
  -2   6  18      144.37      133.29     20.00 o 
  -1   6  18      150.25      158.36     29.14 o 
   0   6  18      170.89      184.36     22.08 o 
   1   6  18       62.96       93.80     19.20 o 
   2   6  18      161.07      113.73     26.20 o 
   3   6  18       53.75       93.38     26.82 o 
   4   6  18      106.00       33.98     22.85 o 
   5   6  18        2.15       27.72     24.47 o 
   6   6  18       12.20       -6.00     22.85 o 
  -8   7  18        2.14       -5.94     23.35 o 
  -7   7  18        4.05       34.82     24.47 o 
  -6   7  18       60.73       83.92     26.20 o 
  -5   7  18     1208.24     1296.68     42.95 o 
  -4   7  18       30.13       42.19     33.37 o 
  -3   7  18      300.67      326.31     26.98 o 
  -2   7  18      370.70      397.01     59.74 o 
  -1   7  18        1.88       15.25     13.89 o 
   0   7  18       16.43       21.60     15.05 o 
   1   7  18        5.09        4.50     18.57 o 
   2   7  18        0.21       13.41     29.19 o 
   3   7  18       33.40       29.69     25.24 o 
   4   7  18       82.13       41.33     24.93 o 
   5   7  18       54.26      113.06     42.60 o 
   6   7  18       17.63       48.81     27.31 o 
  -7   8  18        0.32      -10.25     21.20 o 
  -6   8  18       76.78      112.53     23.06 o 
  -5   8  18        7.02       47.31     16.03 o 
  -4   8  18      203.91      191.77     33.63 o 
  -3   8  18       45.25       52.70     17.50 o 
  -2   8  18       46.66       46.12     16.19 o 
  -1   8  18      271.32      244.35     24.56 o 
   0   8  18      532.34      591.55     44.68 o 
   1   8  18        0.29        8.03     18.18 o 
   2   8  18        1.35       -3.16     20.08 o 
   3   8  18        7.42       32.18     34.71 o 
   4   8  18       51.25       82.33     29.87 o 
   5   8  18       17.15      -13.41     22.31 o 
  -7   9  18       17.71       64.89     24.93 o 
  -6   9  18        3.93       27.74     18.51 o 
  -5   9  18      156.51      190.57     22.77 o 
  -4   9  18       48.30       41.08     18.17 o 
  -3   9  18       10.51       15.82     16.19 o 
  -2   9  18        1.02        4.58     14.52 o 
  -1   9  18      143.91      146.02     21.40 o 
   0   9  18        4.28       -5.31     18.38 o 
   1   9  18       12.21       17.94     21.11 o 
   2   9  18       40.97       68.05     24.93 o 
   3   9  18       12.58      -18.60     20.41 o 
   4   9  18        2.35       -5.05     21.98 o 
   5   9  18        1.52       19.40     26.20 o 
  -6  10  18       16.80       13.56     18.25 o 
  -5  10  18       18.06        7.44     13.72 o 
  -4  10  18        1.50        9.91     19.81 o 
  -3  10  18        2.35        3.18     15.05 o 
  -2  10  18       84.50       89.81     19.96 o 
  -1  10  18       62.15       92.29     26.50 o 
   0  10  18      156.96      210.53     32.29 o 
   1  10  18       11.97       12.50     21.56 o 
   2  10  18        5.37      -10.75     20.62 o 
   3  10  18        7.86       11.04     27.61 o 
   4  10  18        2.46       22.52     26.06 o 
   5  10  18        3.48       16.41     24.93 o 
  -6  11  18       14.85       48.81     26.20 o 
  -5  11  18       24.12       35.45     16.44 o 
  -4  11  18       55.78       48.99     16.17 o 
  -3  11  18      209.74      188.29     24.21 o 
  -2  11  18       37.80       45.44     22.85 o 
  -1  11  18        2.63      -17.78     18.18 o 
   0  11  18        0.38       -7.76     19.99 o 
   1  11  18       41.49       30.27     23.97 o 
   2  11  18       46.92        5.05     21.57 o 
   3  11  18        1.03       -4.81     22.36 o 
   4  11  18       16.52       -4.73     25.66 o 
  -5  12  18        3.93       -3.28     18.17 o 
  -4  12  18       22.18       35.83     15.66 o 
  -3  12  18        6.03      -12.62     19.72 o 
  -2  12  18        0.02        1.40     19.71 o 
  -1  12  18        8.69        0.28     29.19 o 
   0  12  18        6.71       33.63     23.87 o 
   1  12  18        4.26        0.86     24.45 o 
   2  12  18        1.14       -0.55     23.97 o 
   3  12  18        1.91       43.67     28.80 o 
  -4  13  18        7.93       31.73     24.20 o 
  -3  13  18        2.64        6.40     20.51 o 
  -2  13  18        0.02        5.98     20.85 o 
  -1  13  18        2.61      -25.88     28.40 o 
   0  13  18        3.87      -16.38     21.22 o 
   1  13  18        0.61       -7.04     22.69 o 
   2  13  18       50.13       75.07     42.60 o 
  -3  14  18        0.02       19.48     23.05 o 
  -2  14  18       45.33       57.05     41.02 o 
  -1  14  18       21.63        5.19     22.85 o 
   0  14  18       11.64       26.48     25.77 o 
   1  14  18        6.03       35.89     26.15 o 
  -8   1  19       38.55       39.44     27.31 o 
  -7   1  19       56.47       45.75     25.66 o 
  -6   1  19        1.08       -9.82     19.71 o 
  -5   1  19       10.38        1.58     18.96 o 
  -4   1  19       12.54       31.55     19.50 o 
  -3   1  19        1.04      -10.38     13.99 o 
  -2   1  19        9.23       13.41     17.85 o 
  -1   1  19       20.66       10.50     20.51 o 
   0   1  19        6.48      -14.14     15.50 o 
   1   1  19      322.32      365.87     32.34 o 
   2   1  19       19.66        4.73     15.62 o 
   3   1  19       49.21       18.07     17.26 o 
   4   1  19       34.03        4.19     17.74 o 
   5   1  19        5.45      -17.35     25.24 o 
  -8   2  19        4.14       -8.68     23.43 o 
  -7   2  19       29.03       41.71     25.59 o 
  -6   2  19      150.97      132.52     41.02 o 
  -5   2  19       27.37        7.57     19.50 o 
  -4   2  19        1.08       -3.16     18.38 o 
  -3   2  19       28.20       32.86     19.50 o 
  -2   2  19       44.07       25.64     18.93 o 
  -1   2  19      106.11      120.23     23.43 o 
   0   2  19       66.60       63.66     20.62 o 
   1   2  19       52.57       35.45     18.87 o 
   2   2  19      121.41      129.85     24.54 o 
   3   2  19       93.64       62.34     24.45 o 
   4   2  19       76.82       70.99     33.13 o 
   5   2  19        2.21       19.78     21.56 o 
   6   2  19        2.13       37.61     23.81 o 
  -8   3  19       17.63       23.54     26.83 o 
  -7   3  19       33.15       40.15     26.06 o 
  -6   3  19       19.77        3.62     20.44 o 
  -5   3  19      226.84      167.08     30.06 o 
  -4   3  19        7.55        7.64     17.74 o 
  -3   3  19        0.47       -6.65     15.50 o 
  -2   3  19       15.91       12.67     22.88 o 
  -1   3  19       59.46       91.66     21.73 o 
   0   3  19       83.40       83.73     33.13 o 
   1   3  19       46.03       41.15     26.03 o 
   2   3  19       48.31       74.76     27.61 o 
   3   3  19        0.25       -3.55     19.99 o 
   4   3  19        0.06        5.76     20.44 o 
   5   3  19        3.70        1.02     20.44 o 
   6   3  19        1.15       17.13     23.35 o 
  -8   4  19        5.54       21.43     26.70 o 
  -7   4  19       37.80       43.63     25.59 o 
  -6   4  19       19.68       19.36     22.85 o 
  -5   4  19       16.48       18.93     21.11 o 
  -4   4  19       14.36       16.04     26.82 o 
  -3   4  19        5.75      -11.38     15.50 o 
  -2   4  19       21.19       22.55     19.72 o 
  -1   4  19      104.11      138.09     24.54 o 
   0   4  19      129.17      106.25     22.31 o 
   1   4  19      139.13      131.51     20.29 o 
   2   4  19        1.31        0.12     14.61 o 
   3   4  19       27.45       55.56     23.11 o 
   4   4  19       14.56       20.28     22.36 o 
   5   4  19       25.52       30.28     23.35 o 
   6   4  19       15.91       17.35     24.24 o 
  -8   5  19       71.86       39.14     26.20 o 
  -7   5  19        5.97       43.39     25.66 o 
  -6   5  19       71.23       55.52     61.53 o 
  -5   5  19       49.72       32.95     25.24 o 
  -4   5  19        0.50       -9.47     16.62 o 
  -3   5  19      145.47      155.44     27.31 o 
  -2   5  19      230.34      254.05     31.55 o 
  -1   5  19       71.74       80.46     22.31 o 
   0   5  19        2.53        3.05     13.41 o 
   1   5  19        0.01       18.29     14.71 o 
   2   5  19      128.04      119.57     27.18 o 
   3   5  19        0.16       16.63     21.56 o 
   4   5  19        8.57      -17.35     18.96 o 
   5   5  19        0.82       -5.92     35.50 o 
   6   5  19        0.10       22.23     33.13 o 
  -7   6  19        4.47       -8.47     21.11 o 
  -6   6  19      112.84       90.59     41.81 o 
  -5   6  19       90.49      199.44     34.71 o 
  -4   6  19       18.68       49.38     21.98 o 
  -3   6  19        1.23        8.43     17.74 o 
  -2   6  19      259.99      258.22     25.06 o 
  -1   6  19       87.10       83.64     18.51 o 
   0   6  19      363.56      435.14     35.77 o 
   1   6  19       73.28       56.95     23.11 o 
   2   6  19        8.19        4.61     20.08 o 
   3   6  19       12.49       30.02     26.03 o 
   4   6  19        4.74       10.85     22.23 o 
   5   6  19        0.34       41.29     25.59 o 
  -7   7  19       49.68       62.00     51.27 o 
  -6   7  19      149.08      201.16     33.92 o 
  -5   7  19       87.92       97.83     20.89 o 
  -4   7  19      129.46      237.30     38.65 o 
  -3   7  19        9.08       10.87     15.07 o 
  -2   7  19       39.35       27.60     16.07 o 
  -1   7  19        0.27       -9.35     13.46 o 
   0   7  19       29.74       44.33     16.58 o 
   1   7  19      161.99      209.55     31.66 o 
   2   7  19        2.31       -6.27     19.31 o 
   3   7  19       23.35       63.72     25.59 o 
   4   7  19       21.31       60.74     26.77 o 
   5   7  19        1.05        1.76     23.97 o 
  -7   8  19       63.38       90.88     29.55 o 
  -6   8  19      111.64      119.19     33.13 o 
  -5   8  19        4.02       27.89     15.22 o 
  -4   8  19        0.70        0.45     15.54 o 
  -3   8  19       89.02      100.96     22.31 o 
  -2   8  19       16.40        2.47     14.22 o 
  -1   8  19        0.01        4.86     14.96 o 
   0   8  19        3.11        4.73     28.40 o 
   1   8  19        0.03        4.55     18.57 o 
   2   8  19       12.48        3.37     20.44 o 
   3   8  19        0.15      -10.73     22.23 o 
   4   8  19        6.42       21.33     24.47 o 
   5   8  19        0.04      -11.89     22.85 o 
  -6   9  19       80.75      109.48     24.25 o 
  -5   9  19       19.73       22.65     14.96 o 
  -4   9  19        2.76       12.59     16.47 o 
  -3   9  19      106.47      114.79     27.43 o 
  -2   9  19        1.75       19.14     15.75 o 
  -1   9  19        0.05        2.04     18.87 o 
   0   9  19        6.47       -5.52     18.96 o 
   1   9  19       15.79       14.08     21.56 o 
   2   9  19       95.62      115.72     30.06 o 
   3   9  19       11.90       23.09     24.24 o 
   4   9  19        1.06       28.03     33.13 o 
  -6  10  19       10.60       13.18     18.51 o 
  -5  10  19        4.84       -1.84     14.25 o 
  -4  10  19        0.93        2.61     16.64 o 
  -3  10  19        9.94       19.27     16.88 o 
  -2  10  19       11.69       -7.46     18.18 o 
  -1  10  19       26.14       27.20     23.11 o 
   0  10  19        5.19       -6.31     21.30 o 
   1  10  19        7.64        7.89     20.62 o 
   2  10  19       54.37       89.08     29.87 o 
   3  10  19       13.78       49.37     26.50 o 
   4  10  19       16.13       10.49     25.37 o 
  -5  11  19       13.44       25.14     16.64 o 
  -4  11  19        0.55       12.68     14.89 o 
  -3  11  19        0.72      -16.15     15.67 o 
  -2  11  19       35.75       41.97     23.50 o 
  -1  11  19        0.01       -4.37     19.31 o 
   0  11  19        0.12      -24.32     27.61 o 
   1  11  19       15.60       57.06     26.70 o 
   2  11  19       37.91       65.08     30.76 o 
   3  11  19       19.53        7.10     24.54 o 
  -4  12  19       14.22       17.93     16.27 o 
  -3  12  19       15.93       39.01     23.87 o 
  -2  12  19       24.48       28.14     23.50 o 
  -1  12  19       26.44       28.03     23.81 o 
   0  12  19       13.22      -18.18     25.24 o 
   1  12  19        6.07       -4.97     22.23 o 
   2  12  19        0.13       14.06     24.24 o 
  -3  13  19        2.26        3.16     21.56 o 
  -2  13  19        5.42       11.77     22.69 o 
  -1  13  19       52.08       10.25     23.43 o 
   0  13  19        1.59       11.89     23.50 o 
   1  13  19       14.47       49.48     27.62 o 
  -8   0  20       12.64       17.35     39.44 o 
  -7   0  20       28.81       36.29     37.86 o 
  -6   0  20       11.60        6.31     31.55 o 
  -5   0  20       83.97       20.51     29.98 o 
  -4   0  20        6.98      -20.51     22.09 o 
  -3   0  20       18.49       37.86     28.40 o 
  -2   0  20      986.03     1028.64     72.57 o 
  -1   0  20       63.30       47.33     26.82 o 
   0   0  20      115.97      107.28     34.71 o 
   1   0  20       64.66      113.59     33.13 o 
   2   0  20        0.00      -23.66     22.09 o 
   3   0  20      308.32      310.80     47.33 o 
   4   0  20      213.77      235.07     44.17 o 
  -8   1  20       23.08       32.34     29.01 o 
  -7   1  20        4.78        7.59     36.29 o 
  -6   1  20       33.45       43.39     25.66 o 
  -5   1  20      115.38      151.57     31.18 o 
  -4   1  20      161.73      176.97     29.55 o 
  -3   1  20       34.16       47.53     22.88 o 
  -2   1  20       65.75       71.44     21.73 o 
  -1   1  20       40.30       68.31     26.03 o 
   0   1  20        0.10      -20.64     13.91 o 
   1   1  20        1.22       19.36     18.18 o 
   2   1  20       82.71       84.39     22.85 o 
   3   1  20       49.96       78.75     29.98 o 
   4   1  20       78.19       31.33     19.99 o 
   5   1  20        0.01       39.44     31.55 o 
  -8   2  20        0.02       -8.59     26.20 o 
  -7   2  20        0.56        8.10     29.98 o 
  -6   2  20       75.87       54.40     45.75 o 
  -5   2  20        0.06       16.78     24.45 o 
  -4   2  20        1.13        5.96     19.99 o 
  -3   2  20       11.91       23.33     18.38 o 
  -2   2  20       21.20       22.28     19.72 o 
  -1   2  20       41.65       29.83     27.61 o 
   0   2  20        5.59       14.99     16.73 o 
   1   2  20        3.43        9.47     16.73 o 
   2   2  20        0.81      -11.53     16.15 o 
   3   2  20       27.61       13.29     29.98 o 
   4   2  20        1.37       -1.58     25.24 o 
   5   2  20        0.21       20.51     31.55 o 
  -7   3  20       12.40      -12.43     22.69 o 
  -6   3  20       20.12       14.62     22.85 o 
  -5   3  20       23.54       37.52     22.69 o 
  -4   3  20       11.23       15.55     19.72 o 
  -3   3  20       38.42       35.50     20.08 o 
  -2   3  20       39.85       25.67     18.38 o 
  -1   3  20        3.79       -4.73     15.62 o 
   0   3  20        2.27       13.08     17.26 o 
   1   3  20        1.37       -6.14     16.57 o 
   2   3  20        0.07       -7.89     16.73 o 
   3   3  20        0.28      -26.82     23.66 o 
   4   3  20       41.43        1.58     28.40 o 
   5   3  20       10.81        1.58     29.98 o 
  -7   4  20       34.26       34.64     26.20 o 
  -6   4  20        0.22       -8.62     21.56 o 
  -5   4  20       12.86       39.36     22.23 o 
  -4   4  20       12.07       49.80     21.73 o 
  -3   4  20        0.29       -6.41     17.26 o 
  -2   4  20        6.57        0.79     16.73 o 
  -1   4  20        4.47      -10.99     16.15 o 
   0   4  20        5.40        9.47     22.88 o 
   1   4  20        4.05       13.07     17.74 o 
   2   4  20       17.42        9.91     17.74 o 
   3   4  20        3.42       12.62     28.40 o 
   4   4  20       28.93       60.50     42.60 o 
   5   4  20        1.01       25.06     35.50 o 
  -7   5  20        0.40       41.09     25.37 o 
  -6   5  20        7.57       46.45     57.58 o 
  -5   5  20       56.75       81.25     26.77 o 
  -4   5  20      106.60      131.15     28.43 o 
  -3   5  20       45.44       20.82     19.99 o 
  -2   5  20       30.90       19.47     17.74 o 
  -1   5  20        1.07      -10.25     15.62 o 
   0   5  20        0.56       -3.94     16.73 o 
   1   5  20       65.30       31.20     24.45 o 
   2   5  20       58.07       76.76     28.40 o 
   3   5  20        3.49       18.00     21.73 o 
   4   5  20        4.38       -7.29     20.08 o 
   5   5  20        1.53       47.52     50.49 o 
  -7   6  20        0.07      -13.93     22.85 o 
  -6   6  20       30.91       22.93     24.93 o 
  -5   6  20       31.53       19.50     21.73 o 
  -4   6  20        3.06       17.98     20.85 o 
  -3   6  20       16.38       11.27     26.03 o 
  -2   6  20       13.89       34.71     20.08 o 
  -1   6  20       21.61       44.96     20.08 o 
   0   6  20       35.45       46.58     17.85 o 
   1   6  20       11.09       77.70     24.47 o 
   2   6  20        0.06       27.14     22.23 o 
   3   6  20       22.03       17.58     23.11 o 
   4   6  20        1.13        5.25     22.23 o 
   5   6  20        1.24       24.54     26.06 o 
  -6   7  20       28.46       22.05     22.23 o 
  -5   7  20       80.17      114.40     29.17 o 
  -4   7  20       61.89      107.41     26.06 o 
  -3   7  20        0.45        9.02     19.72 o 
  -2   7  20        0.43      -12.88     18.93 o 
  -1   7  20        4.71        3.76     14.80 o 
   0   7  20       24.50       42.75     22.23 o 
   1   7  20        4.02      -21.83     16.63 o 
   2   7  20       63.23      120.75     29.17 o 
   3   7  20       54.34       22.72     56.01 o 
   4   7  20       50.66       98.06     49.70 o 
  -6   8  20       31.69       -4.73     21.20 o 
  -5   8  20        0.02       22.26     17.44 o 
  -4   8  20       23.98       34.59     26.82 o 
  -3   8  20      480.43      509.50     42.78 o 
  -2   8  20       34.27       32.46     17.26 o 
  -1   8  20       77.55       60.77     18.51 o 
   0   8  20      108.35      161.83     53.64 o 
   1   8  20       52.35       35.52     22.85 o 
   2   8  20       13.95       30.05     23.50 o 
   3   8  20        1.13       18.21     24.24 o 
   4   8  20        8.76       32.93     26.06 o 
  -6   9  20       26.21       24.66     25.24 o 
  -5   9  20       62.02       55.86     20.00 o 
  -4   9  20        4.12       16.62     17.39 o 
  -3   9  20        0.23       17.18     16.59 o 
  -2   9  20        0.05        1.23     15.97 o 
  -1   9  20      121.56      100.39     27.18 o 
   0   9  20       30.66       27.94     22.85 o 
   1   9  20       30.16       89.30     27.82 o 
   2   9  20       14.60       31.11     23.81 o 
   3   9  20        0.01       23.24     24.93 o 
  -5  10  20        0.50      -13.57     14.23 o 
  -4  10  20       21.93       23.90     27.83 o 
  -3  10  20        6.04       -2.20     15.97 o 
  -2  10  20        0.73       13.37     19.99 o 
  -1  10  20       34.05       39.26     23.97 o 
   0  10  20       11.51       -2.39     21.73 o 
   1  10  20       17.95       13.30     35.50 o 
   2  10  20        2.85       13.00     48.12 o 
   3  10  20        5.05       21.54     48.12 o 
  -4  11  20       36.95       42.26     25.96 o 
  -3  11  20       49.30       72.18     25.68 o 
  -2  11  20       30.37       20.47     29.19 o 
  -1  11  20       10.55      -10.21     21.11 o 
   0  11  20        6.08       -7.23     22.69 o 
   1  11  20       21.89       43.06     46.54 o 
   2  11  20       20.38       64.90     28.94 o 
  -3  12  20        5.12        4.49     21.22 o 
  -2  12  20        9.01       33.24     23.87 o 
  -1  12  20        3.48        2.66     22.36 o 
   0  12  20       38.35       64.93     27.99 o 
   1  12  20       39.47       51.75     27.82 o 
  -7   1  21       22.27        6.31     24.24 o 
  -6   1  21        0.05       69.35     27.18 o 
  -5   1  21        5.10       -9.98     20.62 o 
  -4   1  21       46.89       63.18     24.47 o 
  -3   1  21       21.06       29.59     20.44 o 
  -2   1  21       17.98       21.30     18.96 o 
  -1   1  21       18.94       44.00     29.98 o 
   0   1  21      100.37       77.31     22.31 o 
   1   1  21       19.56       24.48     18.38 o 
   2   1  21       49.61       61.64     27.61 o 
   3   1  21        0.58       39.44     21.20 o 
   4   1  21        8.14       18.93     29.98 o 
   5   1  21        3.55       26.82     31.55 o 
  -7   2  21       13.53       10.25     25.66 o 
  -6   2  21        0.12       -8.74     21.56 o 
  -5   2  21       46.28       85.98     27.89 o 
  -4   2  21        0.22        4.99     33.13 o 
  -3   2  21       35.63       45.59     21.11 o 
  -2   2  21        0.24       -1.28     20.51 o 
  -1   2  21       41.26       24.48     19.50 o 
   0   2  21       10.54        0.38     16.15 o 
   1   2  21       20.35       16.98     18.87 o 
   2   2  21       16.73       28.22     19.50 o 
   3   2  21      168.53      167.75     27.82 o 
   4   2  21        8.63      -25.24     26.82 o 
   5   2  21       27.98        0.00     31.55 o 
  -7   3  21       22.90       21.74     24.64 o 
  -6   3  21        0.00        6.76     23.66 o 
  -5   3  21       43.14       81.34     27.82 o 
  -4   3  21      111.47      157.48     29.01 o 
  -3   3  21       16.69       11.96     19.99 o 
  -2   3  21        2.09        2.10     18.38 o 
  -1   3  21        8.29       -0.53     16.62 o 
   0   3  21       44.22       38.74     19.99 o 
   1   3  21       33.40       47.76     20.44 o 
   2   3  21       11.30       27.72     28.40 o 
   3   3  21        3.29       -4.73     28.40 o 
   4   3  21        5.82       -7.89     28.40 o 
   5   3  21        0.08       22.09     31.55 o 
  -7   4  21        3.37        3.93     25.08 o 
  -6   4  21       21.42       29.19     24.54 o 
  -5   4  21       23.21        1.70     29.19 o 
  -4   4  21        0.28       18.41     19.71 o 
  -3   4  21       41.93       33.92     21.20 o 
  -2   4  21       98.27      127.96     26.20 o 
  -1   4  21       64.28       80.64     41.02 o 
   0   4  21       20.53       -7.12     17.05 o 
   1   4  21       16.20       -5.52     16.73 o 
   2   4  21        3.34        4.73     28.40 o 
   3   4  21       42.17       15.78     29.98 o 
   4   4  21        0.47        3.16     29.98 o 
  -6   5  21        7.85       -6.35     22.85 o 
  -5   5  21      323.48      435.32     50.49 o 
  -4   5  21      186.71      217.51     51.27 o 
  -3   5  21        1.10        5.48     18.87 o 
  -2   5  21        0.70        9.93     36.29 o 
  -1   5  21        3.62        2.94     16.62 o 
   0   5  21       43.13      100.63     24.47 o 
   1   5  21        1.63       -6.63     16.62 o 
   2   5  21        2.24        7.89     28.40 o 
   3   5  21        0.53        3.16     29.98 o 
   4   5  21        6.74       61.53     34.71 o 
  -6   6  21       23.22       46.48     26.70 o 
  -5   6  21        1.51      -34.26     19.31 o 
  -4   6  21      560.55      412.62     68.63 o 
  -3   6  21       14.30       53.64     23.43 o 
  -2   6  21        4.45       11.67     19.50 o 
  -1   6  21       34.26       97.14     25.24 o 
   0   6  21       20.01       16.50     28.40 o 
   1   6  21      103.90      187.74     44.17 o 
   2   6  21        3.22       11.04     29.98 o 
   3   6  21       29.55       26.12     24.64 o 
   4   6  21      146.32      185.60     35.13 o 
  -6   7  21       64.45       54.82     44.96 o 
  -5   7  21       17.04       69.00     24.93 o 
  -4   7  21       97.59      114.98     27.82 o 
  -3   7  21      166.26      215.85     50.49 o 
  -2   7  21       16.44       38.47     21.56 o 
  -1   7  21       43.71       37.08     23.66 o 
   0   7  21        0.01        0.00     28.40 o 
   1   7  21       25.18       12.04     23.66 o 
   2   7  21       25.85       64.85     26.20 o 
   3   7  21        0.14        7.51     23.35 o 
   4   7  21       10.47       59.57     27.62 o 
  -5   8  21       49.14       75.73     36.29 o 
  -4   8  21        1.41        6.00     22.09 o 
  -3   8  21        5.24        9.47     20.08 o 
  -2   8  21        0.66        6.04     19.50 o 
  -1   8  21        2.92       -9.78     33.13 o 
   0   8  21        9.24       33.17     44.96 o 
   1   8  21       13.16       29.60     23.35 o 
   2   8  21       17.20       63.90     26.50 o 
   3   8  21        9.93       41.92     26.91 o 
  -5   9  21        7.61       -8.47     21.11 o 
  -4   9  21        0.86       -3.20     20.44 o 
  -3   9  21       24.50       44.65     23.81 o 
  -2   9  21       80.38       60.54     20.59 o 
  -1   9  21        0.94      -15.78     56.80 o 
   0   9  21       18.51       34.71     24.54 o 
   1   9  21        0.55        1.10     34.71 o 
   2   9  21        3.91       -3.30     23.81 o 
  -4  10  21       23.75        8.83     25.24 o 
  -3  10  21        8.33       -8.72     19.91 o 
  -2  10  21        0.47       13.16     22.69 o 
  -1  10  21        0.15      -16.83     23.66 o 
   0  10  21       11.07       41.98     25.01 o 
   1  10  21       34.52       74.65     28.04 o 
   2  10  21       11.31       23.74     25.08 o 
  -3  11  21        0.00       15.55     22.72 o 
  -2  11  21        4.61       -2.25     30.76 o 
  -1  11  21        0.65       11.81     29.19 o 
   0  11  21        5.36        8.37     23.97 o 
   1  11  21        6.53       17.35     31.55 o 
  -6   0  22       21.86       34.71     36.29 o 
  -5   0  22       45.27       29.98     34.71 o 
  -4   0  22        7.06       31.55     29.98 o 
  -3   0  22       21.75        9.47     31.55 o 
  -2   0  22      109.51      123.06     37.86 o 
  -1   0  22        4.49       17.35     25.24 o 
   0   0  22       89.95       31.55     29.98 o 
   1   0  22       33.66       45.75     29.98 o 
   2   0  22      336.12      271.36     45.75 o 
   3   0  22       65.04       80.46     33.13 o 
   4   0  22        5.31       23.66     29.98 o 
  -6   1  22       42.01        5.15     29.19 o 
  -5   1  22       25.15       25.67     22.85 o 
  -4   1  22        6.77      -17.22     22.88 o 
  -3   1  22        5.28       -0.79     18.96 o 
  -2   1  22        9.85        9.75     18.18 o 
  -1   1  22       82.74       23.23     19.99 o 
   0   1  22        0.07       24.39     19.50 o 
   1   1  22       19.84        2.63     18.38 o 
   2   1  22        6.67       -9.19     16.15 o 
   3   1  22        0.01      -10.28     28.40 o 
   4   1  22       61.62       74.15     34.71 o 
  -6   2  22        6.42        1.58     24.54 o 
  -5   2  22        4.52        8.48     22.23 o 
  -4   2  22       59.45       63.50     33.13 o 
  -3   2  22       19.81       17.22     19.50 o 
  -2   2  22        0.00      -13.13     17.26 o 
  -1   2  22       15.52      -20.35     40.23 o 
   0   2  22       10.29       20.86     32.34 o 
   1   2  22        2.58        4.16     18.18 o 
   2   2  22        3.73       34.32     20.62 o 
   3   2  22       16.71        0.00     25.24 o 
   4   2  22        3.80        0.00     29.98 o 
  -6   3  22       27.31       29.98     26.77 o 
  -5   3  22        4.78       23.66     24.54 o 
  -4   3  22        6.90       -0.33     33.13 o 
  -3   3  22       19.63       -3.70     19.50 o 
  -2   3  22       74.97       83.09     24.93 o 
  -1   3  22       58.10       62.16     25.24 o 
   0   3  22        1.84       -3.94     17.85 o 
   1   3  22        0.84      -20.51     15.62 o 
   2   3  22        0.69        7.08     19.50 o 
   3   3  22        1.50      -18.93     26.82 o 
   4   3  22        0.06      -42.60     25.24 o 
  -6   4  22        3.58       -3.23     22.85 o 
  -5   4  22       88.87       57.22     26.70 o 
  -4   4  22        8.55       10.71     22.09 o 
  -3   4  22       23.77       27.92     36.29 o 
  -2   4  22        3.69       -1.39     19.72 o 
  -1   4  22        7.93        1.39     18.57 o 
   0   4  22        0.69       -5.32     34.71 o 
   1   4  22        5.38       32.88     20.62 o 
   2   4  22        1.37      -22.09     25.24 o 
   3   4  22       17.87       44.17     33.13 o 
   4   4  22        0.39      -18.93     29.98 o 
  -6   5  22        1.84       22.68     26.50 o 
  -5   5  22        9.83      -17.35     21.20 o 
  -4   5  22       45.12       81.98     49.70 o 
  -3   5  22        5.77      -10.68     19.31 o 
  -2   5  22        4.59       -4.73     18.18 o 
  -1   5  22       12.51      -23.76     17.74 o 
   0   5  22        0.02      -21.25     16.62 o 
   1   5  22        4.12       -9.47     26.82 o 
   2   5  22       19.23       11.04     31.55 o 
   3   5  22       36.58       -4.73     31.55 o 
  -5   6  22        0.54      -27.90     21.11 o 
  -4   6  22       11.01       56.26     26.20 o 
  -3   6  22        2.97       10.64     41.81 o 
  -2   6  22        5.56       -2.20     20.51 o 
  -1   6  22        6.53      -22.09     25.24 o 
   0   6  22       32.26       -9.47     17.85 o 
   1   6  22        0.41       -4.73     25.24 o 
   2   6  22        7.98       22.09     31.55 o 
   3   6  22        3.23       29.98     33.13 o 
  -5   7  22       35.36       69.70     27.62 o 
  -4   7  22       54.23       59.40     30.76 o 
  -3   7  22       27.78       10.32     29.98 o 
  -2   7  22        6.90       22.59     21.11 o 
  -1   7  22        8.65       18.68     21.11 o 
   0   7  22        9.39       -6.31     28.40 o 
   1   7  22        7.67       -1.58     28.40 o 
   2   7  22       47.95       96.24     41.02 o 
   3   7  22        4.09       15.78     33.13 o 
  -4   8  22       54.73       55.77     26.03 o 
  -3   8  22       29.67       17.16     22.85 o 
  -2   8  22       50.99       65.21     30.76 o 
  -1   8  22       38.65       -1.58     26.82 o 
   0   8  22       49.01       44.17     36.29 o 
   1   8  22       55.07       82.04     37.86 o 
   2   8  22       61.94       93.89     30.54 o 
  -3   9  22        0.00       14.99     21.20 o 
  -2   9  22        1.46      -26.82     25.24 o 
  -1   9  22        9.17       18.93     29.98 o 
   0   9  22       60.80       69.42     29.98 o 
   1   9  22       23.92       32.70     24.24 o 
  -2  10  22       12.94       -1.58     28.40 o 
  -1  10  22        0.54      -12.53     19.99 o 
   0  10  22        0.55       26.10     24.24 o 
  -5   1  23       12.52       11.83     24.54 o 
  -4   1  23       18.15        2.80     21.57 o 
  -3   1  23       18.28       50.71     26.03 o 
  -2   1  23       25.09       52.06     22.31 o 
  -1   1  23       41.30       28.82     20.44 o 
   0   1  23        7.71       19.11     19.72 o 
   1   1  23       11.56        2.93     19.50 o 
   2   1  23        6.81       29.98     20.08 o 
   3   1  23        3.26        2.45     19.99 o 
  -5   2  23       18.28       22.34     38.65 o 
  -4   2  23       85.93      107.10     29.55 o 
  -3   2  23       85.47       76.30     26.20 o 
  -2   2  23        1.38        5.52     19.72 o 
  -1   2  23       40.51       -2.07     19.31 o 
   0   2  23        0.41        2.37     17.85 o 
   1   2  23        0.15        8.47     19.50 o 
   2   2  23       43.46       32.73     21.73 o 
   3   2  23        5.79       -9.47     26.82 o 
  -5   3  23        0.96        6.68     23.81 o 
  -4   3  23       97.08      125.00     31.18 o 
  -3   3  23       20.50       43.39     23.43 o 
  -2   3  23        5.04        8.68     20.08 o 
  -1   3  23       21.15       26.41     21.11 o 
   0   3  23       13.75       11.83     20.08 o 
   1   3  23        0.48        3.53     20.51 o 
   2   3  23        0.59       50.49     33.13 o 
   3   3  23        6.84       -1.58     28.40 o 
  -5   4  23        2.91        7.10     24.54 o 
  -4   4  23        9.92       14.20     33.92 o 
  -3   4  23       20.66      -10.34     19.71 o 
  -2   4  23       64.49       54.43     24.54 o 
  -1   4  23       31.47       23.15     20.62 o 
   0   4  23        1.82       -3.94     18.96 o 
   1   4  23        1.40      -13.96     18.38 o 
   2   4  23        0.79       -7.89     28.40 o 
   3   4  23       16.67      -12.62     31.55 o 
  -5   5  23       25.74       23.60     25.59 o 
  -4   5  23      130.28      180.79     32.90 o 
  -3   5  23        1.25       -1.18     19.99 o 
  -2   5  23        4.55       15.82     20.62 o 
  -1   5  23        8.25        6.60     18.38 o 
   0   5  23        2.30        4.16     24.45 o 
   1   5  23       12.39       11.04     31.55 o 
   2   5  23       20.21      -42.60     23.66 o 
  -4   6  23      160.49      173.11     33.41 o 
  -3   6  23        0.00       -3.42     20.51 o 
  -2   6  23       23.80      -16.43     18.93 o 
  -1   6  23        1.73        8.61     19.50 o 
   0   6  23        2.72      -31.55     25.24 o 
   1   6  23        0.82      -12.62     26.82 o 
   2   6  23       46.39       61.53     37.86 o 
  -4   7  23        0.00       -7.66     28.40 o 
  -3   7  23       69.16       80.40     27.31 o 
  -2   7  23        0.44       12.34     21.73 o 
  -1   7  23        1.71      -15.59     18.87 o 
   0   7  23       31.07       55.22     34.71 o 
   1   7  23       39.64       26.82     33.13 o 
  -3   8  23        1.18        0.79     22.31 o 
  -2   8  23        4.17       31.26     23.97 o 
  -1   8  23        1.80       -4.73     28.40 o 
   0   8  23        9.21      -25.24     26.82 o 
  -4   0  24        0.13      -14.20     29.98 o 
  -3   0  24       73.87       69.42     37.86 o 
  -2   0  24       73.85       25.24     29.98 o 
  -1   0  24       59.93      100.97     37.86 o 
   0   0  24        2.51       52.06     33.13 o 
   1   0  24       23.20       48.91     31.55 o 
   2   0  24      111.92       63.11     34.71 o 
  -4   1  24       41.51       70.30     27.82 o 
  -3   1  24       53.19       66.13     27.31 o 
  -2   1  24        0.02      -26.53     18.38 o 
  -1   1  24        8.57        4.69     20.62 o 
   0   1  24        2.03      -26.36     17.26 o 
   1   1  24        2.39       21.06     20.62 o 
   2   1  24       18.27       50.52     23.97 o 
  -4   2  24       14.90       -5.00     25.24 o 
  -3   2  24        7.01       29.60     23.11 o 
  -2   2  24       10.85       40.34     30.76 o 
  -1   2  24        9.24        2.37     20.08 o 
   0   2  24        8.09       25.16     21.73 o 
   1   2  24        0.14       -9.47     18.87 o 
   2   2  24        4.52       16.14     21.56 o 
  -4   3  24       12.28       48.28     35.50 o 
  -3   3  24        0.33       -9.26     25.24 o 
  -2   3  24        1.08      -13.41     20.08 o 
  -1   3  24        3.22      -11.04     19.31 o 
   0   3  24       13.39        4.73     20.08 o 
   1   3  24        0.42       -6.31     20.08 o 
  -4   4  24        3.66       28.22     29.98 o 
  -3   4  24        4.68        2.37     22.23 o 
  -2   4  24        0.39        8.05     29.98 o 
  -1   4  24        3.47       46.96     23.97 o 
   0   4  24        0.95       24.22     21.98 o 
   1   4  24       13.37       14.20     31.55 o 
  -3   5  24       88.44      107.97     29.55 o 
  -2   5  24       25.48       29.19     23.43 o 
  -1   5  24        6.92       12.62     21.20 o 
   0   5  24        7.94       24.43     22.69 o 
   1   5  24       38.90       28.40     33.13 o 
  -2   6  24        0.03       -3.79     20.62 o 
  -1   6  24       10.20        3.24     20.62 o 
   0   6  24        0.66      -23.66     26.82 o 
  -2   1  25        0.45        3.90     22.23 o 
  -1   1  25        4.57       -6.18     19.99 o 
   0   1  25        9.71      -10.05     25.24 o 
  -2   2  25        0.47       -7.56     21.73 o 
  -1   2  25       13.36       -4.90     20.62 o 
                                                 
